# Supplementary material for: Salamandamide Lipodipeptides Are Biosynthetic Intermediate Shunt Products of the Nonamodular Nonribosomal Peptide Assembly Lines of the Viscosin Family
Source: J Nat Prod. 2025 Apr 15;88(4):1012–22. doi: 10.1021/acs.jnatprod.5c00084 (PMC12038845; doi:10.1021/acs.jnatprod.5c00084)
Supplement: Supplementary file 1 — np5c00084_si_001.cif [file np5c00084_si_001.cif]

data_global
_publ_requested_journal 'Journal of Natural Products'
 
loop_
_publ_author_name
'Keshab Bhattarai'
'Thomas Mayer'
'Dieter Schollmeyer'
'Feyisara E. Oni'
'Monica H\"ofte'
'Rabea Voget'
'Michael G\"utschow'
'Natalia Ruetalo'
'Michael Schindler'
'Jan Straetener'
'Heike Br\"otz-Oesterhelt'
'Ryan Karongo'
'Michael L\"ammerhofer'
'Carly R. Muletz-Wolz'
'Harald Gross'

 
data_pseudodesmina 
  
_audit_creation_method            'SHELXL-2018/3' 
_shelx_SHELXL_version_number      '2018/3' 
_chemical_name_systematic         ? 
_chemical_name_common             ? 
_chemical_melting_point           ? 
_chemical_formula_moiety          'C54 H96 N10 O15, H2 O' 
_chemical_formula_sum 
 'C54 H98 N10 O16' 
_chemical_formula_weight          1143.42 
  
loop_ 
 _atom_type_symbol 
 _atom_type_description 
 _atom_type_scat_dispersion_real 
 _atom_type_scat_dispersion_imag 
 _atom_type_scat_source 
 'C'  'C'   0.0181   0.0091 
 'International Tables Vol C Tables 4.2.6.8 and 6.1.1.4' 
 'H'  'H'   0.0000   0.0000 
 'International Tables Vol C Tables 4.2.6.8 and 6.1.1.4' 
 'N'  'N'   0.0311   0.0180 
 'International Tables Vol C Tables 4.2.6.8 and 6.1.1.4' 
 'O'  'O'   0.0492   0.0322 
 'International Tables Vol C Tables 4.2.6.8 and 6.1.1.4' 
  
_space_group_crystal_system       orthorhombic 
_space_group_IT_number            19 
_space_group_name_H-M_alt         'P 21 21 21' 
_space_group_name_Hall            'P 2ac 2ab' 
  
_shelx_space_group_comment 
; 
The symmetry employed for this shelxl refinement is uniquely defined 
by the following loop, which should always be used as a source of 
symmetry information in preference to the above space-group names. 
They are only intended as comments. 
; 
  
loop_ 
 _space_group_symop_operation_xyz 
 'x, y, z' 
 '-x+1/2, -y, z+1/2' 
 'x+1/2, -y+1/2, -z' 
 '-x, y+1/2, -z+1/2' 
  
_cell_length_a                    14.2065(3) 
_cell_length_b                    18.7763(6) 
_cell_length_c                    24.5388(5) 
_cell_angle_alpha                 90 
_cell_angle_beta                  90 
_cell_angle_gamma                 90 
_cell_volume                      6545.6(3) 
_cell_formula_units_Z             4 
_cell_measurement_temperature     120(2) 
_cell_measurement_reflns_used     77641 
_cell_measurement_theta_min       2.96 
_cell_measurement_theta_max       69.77 
  
_exptl_crystal_description        block 
_exptl_crystal_colour             colorless 
_exptl_crystal_density_meas       ? 
_exptl_crystal_density_method     ? 
_exptl_crystal_density_diffrn     1.160 
_exptl_crystal_F_000              2480 
_exptl_transmission_factor_min    ? 
_exptl_transmission_factor_max    ? 
_exptl_crystal_size_max           0.320 
_exptl_crystal_size_mid           0.250 
_exptl_crystal_size_min           0.140 
_exptl_absorpt_coefficient_mu     0.704 
_shelx_estimated_absorpt_T_min    0.806 
_shelx_estimated_absorpt_T_max    0.908 
_exptl_absorpt_correction_type    none 
_exptl_absorpt_correction_T_min   ? 
_exptl_absorpt_correction_T_max   ? 
_exptl_absorpt_process_details    ? 
_exptl_absorpt_special_details    ? 
_diffrn_ambient_temperature       120(2) 
_diffrn_radiation_wavelength      1.54178 
_diffrn_radiation_type            CuK\a 
_diffrn_source                    'microfocus tube' 
_diffrn_measurement_device_type   'STOE STADIVARI' 
_diffrn_measurement_method        'rotation method, \w scans' 
_diffrn_detector_area_resol_mean  13.33 
_diffrn_reflns_number             63509 
_diffrn_reflns_av_unetI/netI      0.0308 
_diffrn_reflns_av_R_equivalents   0.0326 
_diffrn_reflns_limit_h_min        -17 
_diffrn_reflns_limit_h_max        16 
_diffrn_reflns_limit_k_min        -22 
_diffrn_reflns_limit_k_max        19 
_diffrn_reflns_limit_l_min        -29 
_diffrn_reflns_limit_l_max        29 
_diffrn_reflns_theta_min          2.963 
_diffrn_reflns_theta_max          69.497 
_diffrn_reflns_theta_full         67.679 
_diffrn_measured_fraction_theta_max   0.993 
_diffrn_measured_fraction_theta_full  0.998 
_diffrn_reflns_Laue_measured_fraction_max    0.993 
_diffrn_reflns_Laue_measured_fraction_full   0.998 
_diffrn_reflns_point_group_measured_fraction_max   0.982 
_diffrn_reflns_point_group_measured_fraction_full  0.993 
_reflns_number_total              12065 
_reflns_number_gt                 10160 
_reflns_threshold_expression      'I > 2\s(I)' 
_reflns_Friedel_coverage          0.801 
_reflns_Friedel_fraction_max      0.969 
_reflns_Friedel_fraction_full     0.986 
  
_reflns_special_details 
; 
 Reflections were merged by SHELXL according to the crystal 
 class for the calculation of statistics and refinement. 
  
 _reflns_Friedel_fraction is defined as the number of unique 
 Friedel pairs measured divided by the number that would be 
 possible theoretically, ignoring centric projections and 
 systematic absences. 
; 
  
_computing_data_collection        'X-Area WinXpose 2.0.22.0 (STOE, 2016)' 
_computing_cell_refinement        'X-Area Recipe 1.36.0.0 (STOE, 2020)' 
_computing_data_reduction         'X-Area Integrate 1.77.0.0 (STOE, 2019)' 
_computing_structure_solution     'SHELXT-2014 (Shelxdrick, 2015)' 
_computing_structure_refinement 'SHELXL-2018/3 (Sheldrick, 2018)' 
_computing_molecular_graphics     ? 
_computing_publication_material   ? 
_refine_special_details           ? 
_refine_ls_structure_factor_coef  Fsqd 
_refine_ls_matrix_type            full 
_refine_ls_weighting_scheme       calc 
_refine_ls_weighting_details 
'w=1/[\s^2^(Fo^2^)+(0.1133P)^2^] where P=(Fo^2^+2Fc^2^)/3' 
_atom_sites_solution_primary      Dual 
_atom_sites_solution_secondary    ? 
_atom_sites_solution_hydrogens    mixed 
_refine_ls_hydrogen_treatment     mixed 
_refine_ls_extinction_method      none 
_refine_ls_extinction_coef        . 
_refine_ls_abs_structure_details 
; 
 Flack x determined using 4008 quotients [(I+)-(I-)]/[(I+)+(I-)] 
 (Parsons, Flack and Wagner, Acta Cryst. B69 (2013) 249-259). 
; 
_refine_ls_abs_structure_Flack    0.05(7) 
_chemical_absolute_configuration  rmad
_refine_ls_number_reflns          12065 
_refine_ls_number_parameters      769 
_refine_ls_number_restraints      28 
_refine_ls_R_factor_all           0.0594 
_refine_ls_R_factor_gt            0.0511 
_refine_ls_wR_factor_ref          0.1538 
_refine_ls_wR_factor_gt           0.1420 
_refine_ls_goodness_of_fit_ref    1.024 
_refine_ls_restrained_S_all       1.027 
_refine_ls_shift/su_max           0.000 
_refine_ls_shift/su_mean          0.000 
  
loop_ 
 _atom_site_label 
 _atom_site_type_symbol 
 _atom_site_fract_x 
 _atom_site_fract_y 
 _atom_site_fract_z 
 _atom_site_U_iso_or_equiv 
 _atom_site_adp_type 
 _atom_site_occupancy 
 _atom_site_site_symmetry_order 
 _atom_site_calc_flag 
 _atom_site_refinement_flags_posn 
 _atom_site_refinement_flags_adp 
 _atom_site_refinement_flags_occupancy 
 _atom_site_disorder_assembly 
 _atom_site_disorder_group 
O1 O 0.41975(17) 0.63531(15) 0.51078(10) 0.0383(6) Uani 1 1 d . . . . . 
H1 H 0.436653 0.614649 0.482038 0.057 Uiso 1 1 calc R U . . . 
O2 O 0.54476(17) 0.76809(14) 0.54136(10) 0.0375(6) Uani 1 1 d . . . . . 
O3 O 0.58861(16) 0.90163(14) 0.63814(9) 0.0338(5) Uani 1 1 d . . . . . 
O4 O 0.82629(17) 0.91475(15) 0.59694(10) 0.0375(6) Uani 1 1 d . . . . . 
O5 O 0.87258(16) 0.76276(15) 0.67356(10) 0.0381(6) Uani 1 1 d . . . . . 
O6 O 0.8373(2) 0.85938(17) 0.78409(11) 0.0495(7) Uani 1 1 d . . . . . 
O7 O 0.96070(17) 1.02363(15) 0.75603(11) 0.0414(6) Uani 1 1 d . . . . . 
O8 O 1.02452(18) 0.88533(16) 0.58650(10) 0.0432(6) Uani 1 1 d . . . . . 
H2 H 1.035603 0.846801 0.602680 0.065 Uiso 1 1 calc R U . . . 
O9 O 1.17904(19) 0.86959(19) 0.69758(13) 0.0576(8) Uani 1 1 d . . . . . 
O10 O 1.19204(18) 0.68613(17) 0.72383(12) 0.0489(7) Uani 1 1 d . . . . . 
O12 O 1.0790(2) 0.75033(16) 0.56957(12) 0.0487(7) Uani 1 1 d . . . . . 
H98 H 1.058(4) 0.732(3) 0.539(2) 0.073 Uiso 1 1 d . U . . . 
O13 O 1.0089(2) 0.59509(18) 0.55643(10) 0.0486(7) Uani 1 1 d . . . . . 
O14 O 0.7328(2) 0.55790(18) 0.57257(13) 0.0567(8) Uani 1 1 d . . . . . 
O15 O 0.82434(17) 0.65039(14) 0.59490(10) 0.0354(5) Uani 1 1 d . . . . . 
N1 N 0.4384(2) 0.80483(17) 0.60294(13) 0.0353(7) Uani 1 1 d . . . . . 
H85 H 0.410(3) 0.798(2) 0.6319(19) 0.042 Uiso 1 1 d . U . . . 
N2 N 0.59112(19) 0.92769(16) 0.54830(11) 0.0310(6) Uani 1 1 d D . . . . 
H86 H 0.566(3) 0.924(2) 0.5124(11) 0.037 Uiso 1 1 d D U . . . 
N4 N 0.7332(2) 0.82728(17) 0.56477(11) 0.0312(6) Uani 1 1 d . . . . . 
H89 H 0.683(3) 0.816(2) 0.5547(17) 0.037 Uiso 1 1 d . U . . . 
N5 N 0.71695(19) 0.78587(17) 0.67500(11) 0.0316(6) Uani 1 1 d D . . . . 
H90 H 0.672(2) 0.811(2) 0.6540(15) 0.038 Uiso 1 1 d D U . . . 
N6 N 0.7584(2) 0.92099(17) 0.71986(12) 0.0365(7) Uani 1 1 d . . . . . 
H91 H 0.711(3) 0.927(2) 0.6941(19) 0.044 Uiso 1 1 d . U . . . 
N7 N 0.9458(2) 0.94582(19) 0.68613(12) 0.0363(7) Uani 1 1 d . . . . . 
H92 H 0.915(3) 0.923(3) 0.6647(19) 0.044 Uiso 1 1 d . U . . . 
N8 N 1.0389(2) 0.83138(19) 0.72962(13) 0.0401(7) Uani 1 1 d . . . . . 
H93 H 0.973(4) 0.841(3) 0.7321(18) 0.048 Uiso 1 1 d . U . . . 
N9 N 1.0576(2) 0.69433(19) 0.67513(13) 0.0388(7) Uani 1 1 d . . . . . 
H94 H 1.004(4) 0.717(3) 0.6684(18) 0.047 Uiso 1 1 d . U . . . 
N10 N 0.9553(2) 0.57542(17) 0.64114(13) 0.0374(7) Uani 1 1 d . . . . . 
H95 H 0.968(3) 0.574(2) 0.676(2) 0.045 Uiso 1 1 d . U . . . 
C1 C 0.7096(10) 0.2450(9) 0.5034(6) 0.181(5) Uani 1 1 d . U . . . 
H3 H 0.720370 0.290500 0.484934 0.272 Uiso 1 1 calc R U . . . 
H4 H 0.737426 0.206342 0.481942 0.272 Uiso 1 1 calc R U . . . 
H5 H 0.738759 0.246154 0.539601 0.272 Uiso 1 1 calc R U . . . 
C2 C 0.6021(10) 0.2321(8) 0.5094(6) 0.173(5) Uani 1 1 d . U . . . 
H6 H 0.592697 0.183792 0.524619 0.207 Uiso 1 1 calc R U . . . 
H7 H 0.573816 0.232600 0.472573 0.207 Uiso 1 1 calc R U . . . 
C3 C 0.5467(8) 0.2858(6) 0.5456(4) 0.131(3) Uani 1 1 d . U . . . 
H8 H 0.481615 0.267997 0.550601 0.157 Uiso 1 1 calc R U . . . 
H9 H 0.576626 0.287980 0.582025 0.157 Uiso 1 1 calc R U . . . 
C4 C 0.5429(6) 0.3582(4) 0.5225(3) 0.0917(19) Uani 1 1 d . U . . . 
H10 H 0.504963 0.356482 0.488706 0.110 Uiso 1 1 calc R U . . . 
H11 H 0.607551 0.372371 0.512202 0.110 Uiso 1 1 calc R U . . . 
C5 C 0.5018(5) 0.4163(3) 0.5596(2) 0.0667(14) Uani 1 1 d . . . . . 
H12 H 0.435098 0.404928 0.567444 0.080 Uiso 1 1 calc R U . . . 
H13 H 0.536316 0.416200 0.594669 0.080 Uiso 1 1 calc R U . . . 
C6 C 0.5075(3) 0.4905(2) 0.53456(17) 0.0463(9) Uani 1 1 d . . . . . 
H14 H 0.572429 0.499249 0.521570 0.056 Uiso 1 1 calc R U . . . 
H15 H 0.464838 0.493074 0.502702 0.056 Uiso 1 1 calc R U . . . 
C7 C 0.4805(3) 0.5478(2) 0.57514(16) 0.0424(9) Uani 1 1 d . . . . . 
H16 H 0.522055 0.543929 0.607392 0.051 Uiso 1 1 calc R U . . . 
H17 H 0.415094 0.539226 0.587449 0.051 Uiso 1 1 calc R U . . . 
C8 C 0.4874(2) 0.6229(2) 0.55234(15) 0.0363(8) Uani 1 1 d . . . . . 
H18 H 0.551830 0.630075 0.536868 0.044 Uiso 1 1 calc R U . . . 
C9 C 0.4705(3) 0.6779(2) 0.59682(14) 0.0387(8) Uani 1 1 d . . . . . 
H19 H 0.404868 0.673509 0.609916 0.046 Uiso 1 1 calc R U . . . 
H20 H 0.512782 0.667621 0.627915 0.046 Uiso 1 1 calc R U . . . 
C10 C 0.4871(2) 0.7538(2) 0.57796(14) 0.0341(8) Uani 1 1 d . . . . . 
C11 C 0.4477(2) 0.8785(2) 0.58588(14) 0.0341(8) Uani 1 1 d . . . . . 
H21 H 0.430286 0.882327 0.546497 0.041 Uiso 1 1 calc R U . . . 
C12 C 0.3825(2) 0.9270(2) 0.61939(16) 0.0404(8) Uani 1 1 d . . . . . 
H22 H 0.317098 0.909473 0.615858 0.048 Uiso 1 1 calc R U . . . 
H23 H 0.400422 0.923429 0.658289 0.048 Uiso 1 1 calc R U . . . 
C13 C 0.3854(3) 1.0052(2) 0.60245(16) 0.0450(9) Uani 1 1 d . . . . . 
H24 H 0.452572 1.021111 0.602696 0.054 Uiso 1 1 calc R U . . . 
C14 C 0.3315(4) 1.0500(3) 0.6436(2) 0.0604(12) Uani 1 1 d . . . . . 
H25 H 0.265358 1.035111 0.644092 0.091 Uiso 1 1 calc R U . . . 
H26 H 0.335343 1.100362 0.633193 0.091 Uiso 1 1 calc R U . . . 
H27 H 0.358896 1.043546 0.679854 0.091 Uiso 1 1 calc R U . . . 
C15 C 0.3467(5) 1.0162(3) 0.5457(2) 0.0717(15) Uani 1 1 d . . . . . 
H28 H 0.350646 1.066788 0.536090 0.108 Uiso 1 1 calc R U . . . 
H29 H 0.280873 1.000786 0.544516 0.108 Uiso 1 1 calc R U . . . 
H30 H 0.383655 0.988189 0.519627 0.108 Uiso 1 1 calc R U . . . 
C16 C 0.5496(2) 0.90321(19) 0.59325(13) 0.0310(7) Uani 1 1 d . . . . . 
C17 C 0.6888(2) 0.9522(2) 0.55094(14) 0.0339(7) Uani 1 1 d . . . . . 
H31 H 0.691186 0.994032 0.576120 0.041 Uiso 1 1 calc R U . . . 
C18 C 0.7219(3) 0.9772(2) 0.49454(15) 0.0395(8) Uani 1 1 d . . . . . 
H32 H 0.788781 0.991710 0.496882 0.047 Uiso 1 1 calc R U . . . 
H33 H 0.717657 0.936919 0.468659 0.047 Uiso 1 1 calc R U . . . 
C19 C 0.6652(3) 1.0384(2) 0.47288(17) 0.0488(10) Uani 1 1 d . . . . . 
H19A H 0.597753 1.029663 0.480495 0.059 Uiso 1 1 calc R U . . . 
H19B H 0.683753 1.082435 0.492329 0.059 Uiso 1 1 calc R U . . . 
C20 C 0.6779(3) 1.0495(3) 0.41292(18) 0.0541(11) Uani 1 1 d . . . . . 
O11 O 0.7198(3) 1.0080(2) 0.38370(14) 0.0728(11) Uani 1 1 d . . . . . 
N3 N 0.6343(5) 1.1050(4) 0.39313(19) 0.116(3) Uani 1 1 d . . . . . 
H87 H 0.634722 1.113090 0.357807 0.139 Uiso 1 1 calc R U . . . 
H88 H 0.604434 1.134357 0.415130 0.139 Uiso 1 1 calc R U . . . 
C21 C 0.7545(2) 0.8960(2) 0.57305(13) 0.0323(7) Uani 1 1 d . . . . . 
C22 C 0.7953(2) 0.7723(2) 0.58652(13) 0.0330(7) Uani 1 1 d . . . . . 
H36 H 0.860240 0.781512 0.572488 0.040 Uiso 1 1 calc R U . . . 
C23 C 0.7989(2) 0.7738(2) 0.64873(13) 0.0319(7) Uani 1 1 d . . . . . 
C24 C 0.7182(2) 0.7961(2) 0.73389(14) 0.0365(8) Uani 1 1 d . . . . . 
H37 H 0.749340 0.753762 0.750763 0.044 Uiso 1 1 calc R U . . . 
C25 C 0.6165(3) 0.8007(2) 0.75616(15) 0.0432(9) Uani 1 1 d . . . . . 
H38 H 0.581810 0.837875 0.734966 0.052 Uiso 1 1 calc R U . . . 
C26 C 0.5665(3) 0.7300(3) 0.74865(18) 0.0525(11) Uani 1 1 d . . . . . 
H39 H 0.499315 0.735939 0.756468 0.079 Uiso 1 1 calc R U . . . 
H40 H 0.593365 0.694736 0.773629 0.079 Uiso 1 1 calc R U . . . 
H41 H 0.574535 0.713728 0.710993 0.079 Uiso 1 1 calc R U . . . 
C27 C 0.6178(4) 0.8229(4) 0.81583(18) 0.0659(14) Uani 1 1 d . . . . . 
H42 H 0.657877 0.790078 0.836502 0.099 Uiso 1 1 calc R U . . . 
H43 H 0.553638 0.821405 0.830445 0.099 Uiso 1 1 calc R U . . . 
H44 H 0.642723 0.871365 0.818964 0.099 Uiso 1 1 calc R U . . . 
C28 C 0.7761(2) 0.8618(2) 0.74809(15) 0.0392(8) Uani 1 1 d . . . . . 
C29 C 0.8036(3) 0.9886(2) 0.73393(16) 0.0392(8) Uani 1 1 d . . . . . 
H45 H 0.789795 0.998987 0.773091 0.047 Uiso 1 1 calc R U . . . 
C30 C 0.7611(3) 1.0482(2) 0.69958(17) 0.0417(9) Uani 1 1 d . . . . . 
H46 H 0.775958 1.038797 0.660831 0.050 Uiso 1 1 calc R U . . . 
H47 H 0.792161 1.093506 0.709728 0.050 Uiso 1 1 calc R U . . . 
C31 C 0.6541(3) 1.0581(3) 0.7050(2) 0.0557(12) Uani 1 1 d . . . . . 
H48 H 0.622604 1.014629 0.690112 0.067 Uiso 1 1 calc R U . . . 
C32 C 0.6247(4) 1.1213(3) 0.6706(2) 0.0702(15) Uani 1 1 d . . . . . 
H49 H 0.650226 1.115999 0.633738 0.105 Uiso 1 1 calc R U . . . 
H50 H 0.649078 1.165171 0.687002 0.105 Uiso 1 1 calc R U . . . 
H51 H 0.555885 1.123539 0.668905 0.105 Uiso 1 1 calc R U . . . 
C33 C 0.6231(3) 1.0675(3) 0.7647(2) 0.0612(13) Uani 1 1 d . . . . . 
H52 H 0.555217 1.076777 0.766013 0.092 Uiso 1 1 calc R U . . . 
H53 H 0.656953 1.107790 0.780877 0.092 Uiso 1 1 calc R U . . . 
H54 H 0.637292 1.024057 0.785199 0.092 Uiso 1 1 calc R U . . . 
C34 C 0.9108(3) 0.9872(2) 0.72658(14) 0.0359(8) Uani 1 1 d . . . . . 
C35 C 1.0465(2) 0.9412(2) 0.67577(15) 0.0380(8) Uani 1 1 d . . . . . 
H55 H 1.075954 0.984793 0.691861 0.046 Uiso 1 1 calc R U . . . 
C36 C 1.0675(3) 0.9422(2) 0.61522(15) 0.0418(9) Uani 1 1 d . . . . . 
H56 H 1.045309 0.987913 0.599706 0.050 Uiso 1 1 calc R U . . . 
H57 H 1.136483 0.939741 0.609866 0.050 Uiso 1 1 calc R U . . . 
C37 C 1.0929(3) 0.8770(2) 0.70261(15) 0.0405(8) Uani 1 1 d . . . . . 
C38 C 1.0762(3) 0.7685(2) 0.75662(15) 0.0440(9) Uani 1 1 d . . . . . 
H58 H 1.129440 0.784101 0.780458 0.053 Uiso 1 1 calc R U . . . 
C39 C 1.1144(3) 0.7130(2) 0.71676(15) 0.0404(9) Uani 1 1 d . . . . . 
C40 C 1.0933(3) 0.6498(2) 0.63076(15) 0.0400(8) Uani 1 1 d . . . . . 
H59 H 1.141670 0.616949 0.646376 0.048 Uiso 1 1 calc R U . . . 
C41 C 1.0158(3) 0.6045(2) 0.60600(14) 0.0384(8) Uani 1 1 d . . . . . 
C42 C 1.1418(3) 0.6964(3) 0.58814(18) 0.0486(10) Uani 1 1 d . . . . . 
H60 H 1.198487 0.718659 0.604224 0.058 Uiso 1 1 calc R U . . . 
H61 H 1.161944 0.666552 0.556977 0.058 Uiso 1 1 calc R U . . . 
C43 C 0.7965(9) 0.3833(4) 0.6239(5) 0.147(4) Uani 1 1 d . . . . . 
H62 H 0.858276 0.367356 0.636847 0.221 Uiso 1 1 calc R U . . . 
H63 H 0.802569 0.402530 0.586961 0.221 Uiso 1 1 calc R U . . . 
H64 H 0.752844 0.342866 0.623570 0.221 Uiso 1 1 calc R U . . . 
C44 C 0.7587(6) 0.4412(4) 0.6620(3) 0.104(3) Uani 1 1 d . . . . . 
H65 H 0.702400 0.463144 0.645115 0.125 Uiso 1 1 calc R U . . . 
H66 H 0.738721 0.418873 0.696654 0.125 Uiso 1 1 calc R U . . . 
C45 C 0.9982(3) 0.7395(3) 0.79359(17) 0.0532(11) Uani 1 1 d . . . . . 
H67 H 0.978700 0.777873 0.818799 0.064 Uiso 1 1 calc R U . . . 
H68 H 0.943176 0.727647 0.770558 0.064 Uiso 1 1 calc R U . . . 
C46 C 1.0227(4) 0.6750(3) 0.82683(19) 0.0584(12) Uani 1 1 d . . . . . 
H69 H 1.045804 0.636937 0.801652 0.070 Uiso 1 1 calc R U . . . 
C47 C 1.0994(4) 0.6900(3) 0.8692(2) 0.0721(15) Uani 1 1 d . . . . . 
H70 H 1.110356 0.647066 0.891028 0.108 Uiso 1 1 calc R U . . . 
H71 H 1.079231 0.728938 0.893004 0.108 Uiso 1 1 calc R U . . . 
H72 H 1.157817 0.703427 0.850551 0.108 Uiso 1 1 calc R U . . . 
C48 C 0.9351(4) 0.6483(3) 0.8551(2) 0.0730(15) Uani 1 1 d . . . . . 
H73 H 0.905998 0.687441 0.875455 0.109 Uiso 1 1 calc R U . . . 
H74 H 0.951872 0.609850 0.880251 0.109 Uiso 1 1 calc R U . . . 
H75 H 0.890555 0.630377 0.827845 0.109 Uiso 1 1 calc R U . . . 
C49 C 0.7885(4) 0.5503(5) 0.7135(2) 0.093(2) Uani 1 1 d . . . . . 
H76 H 0.768154 0.524797 0.746300 0.140 Uiso 1 1 calc R U . . . 
H77 H 0.734257 0.573946 0.696764 0.140 Uiso 1 1 calc R U . . . 
H78 H 0.835897 0.585930 0.723344 0.140 Uiso 1 1 calc R U . . . 
C50 C 0.8296(4) 0.4990(3) 0.6743(2) 0.0637(13) Uani 1 1 d . . . . . 
H79 H 0.882769 0.475191 0.693834 0.076 Uiso 1 1 calc R U . . . 
C51 C 0.8733(3) 0.5354(2) 0.62421(16) 0.0423(9) Uani 1 1 d . . . . . 
H80 H 0.894899 0.497214 0.598720 0.051 Uiso 1 1 calc R U . . . 
C52 C 0.8024(3) 0.5813(2) 0.59398(15) 0.0393(8) Uani 1 1 d . . . . . 
C53 C 0.7637(2) 0.6994(2) 0.56570(14) 0.0350(8) Uani 1 1 d . . . . . 
H81 H 0.696293 0.690703 0.575374 0.042 Uiso 1 1 calc R U . . . 
C54 C 0.7782(3) 0.6916(2) 0.50480(15) 0.0471(10) Uani 1 1 d . . . . . 
H82 H 0.762791 0.642764 0.493754 0.071 Uiso 1 1 calc R U . . . 
H83 H 0.843980 0.701790 0.495764 0.071 Uiso 1 1 calc R U . . . 
H84 H 0.737064 0.725039 0.485499 0.071 Uiso 1 1 calc R U . . . 
O16 O 0.3374(2) 0.78289(19) 0.70099(13) 0.0517(7) Uani 1 1 d D . . . . 
H96 H 0.316(4) 0.7407(19) 0.708(2) 0.078 Uiso 1 1 d D U . . . 
H97 H 0.295(4) 0.817(3) 0.704(2) 0.078 Uiso 1 1 d D U . . . 
  
loop_ 
 _atom_site_aniso_label 
 _atom_site_aniso_U_11 
 _atom_site_aniso_U_22 
 _atom_site_aniso_U_33 
 _atom_site_aniso_U_23 
 _atom_site_aniso_U_13 
 _atom_site_aniso_U_12 
O1 0.0331(13) 0.0524(16) 0.0295(12) -0.0030(11) -0.0048(10) 0.0002(11) 
O2 0.0328(13) 0.0440(14) 0.0356(13) -0.0024(11) 0.0002(10) -0.0035(11) 
O3 0.0298(11) 0.0452(14) 0.0265(12) -0.0025(10) -0.0010(9) 0.0003(10) 
O4 0.0280(12) 0.0523(16) 0.0322(13) -0.0007(11) -0.0027(10) -0.0032(11) 
O5 0.0289(12) 0.0555(17) 0.0298(12) 0.0001(11) -0.0038(10) 0.0044(11) 
O6 0.0472(15) 0.0659(19) 0.0355(14) -0.0073(13) -0.0119(12) 0.0001(14) 
O7 0.0339(13) 0.0521(16) 0.0383(13) -0.0108(12) -0.0075(11) -0.0012(12) 
O8 0.0368(13) 0.0564(18) 0.0363(14) -0.0086(12) -0.0047(10) 0.0091(12) 
O9 0.0289(14) 0.078(2) 0.0660(19) 0.0219(17) 0.0047(13) 0.0082(14) 
O10 0.0334(14) 0.0556(18) 0.0578(17) 0.0204(14) -0.0092(12) 0.0019(13) 
O12 0.0670(19) 0.0432(16) 0.0358(14) 0.0031(12) 0.0040(13) 0.0074(14) 
O13 0.0436(15) 0.071(2) 0.0309(14) 0.0049(13) 0.0074(11) 0.0127(14) 
O14 0.0548(18) 0.0521(18) 0.0632(19) -0.0014(15) -0.0172(15) -0.0107(15) 
O15 0.0332(12) 0.0401(14) 0.0328(12) 0.0005(10) -0.0023(10) 0.0045(10) 
N1 0.0282(14) 0.0439(18) 0.0337(16) 0.0013(13) 0.0027(12) -0.0037(13) 
N2 0.0268(13) 0.0380(16) 0.0281(14) -0.0013(12) -0.0022(11) -0.0020(12) 
N4 0.0226(13) 0.0419(17) 0.0290(14) 0.0004(12) 0.0000(11) 0.0003(12) 
N5 0.0272(14) 0.0435(17) 0.0243(13) -0.0002(12) 0.0005(11) -0.0002(12) 
N6 0.0302(15) 0.0450(18) 0.0342(15) -0.0080(13) -0.0007(12) -0.0016(13) 
N7 0.0261(14) 0.0477(19) 0.0352(16) -0.0111(13) -0.0029(12) 0.0025(13) 
N8 0.0285(15) 0.054(2) 0.0379(16) -0.0007(14) -0.0011(12) 0.0019(14) 
N9 0.0302(15) 0.0496(19) 0.0365(16) 0.0061(14) 0.0018(12) 0.0074(14) 
N10 0.0417(17) 0.0429(18) 0.0275(15) 0.0058(13) 0.0018(13) 0.0025(14) 
C1 0.182(6) 0.179(6) 0.183(6) -0.005(3) -0.001(3) -0.002(3) 
C2 0.173(5) 0.172(5) 0.173(5) -0.0016(14) 0.0005(14) 0.0011(14) 
C3 0.133(3) 0.130(3) 0.131(3) -0.0013(14) 0.0015(14) 0.0008(14) 
C4 0.096(2) 0.089(2) 0.090(2) -0.0020(13) -0.0001(13) 0.0012(13) 
C5 0.101(4) 0.044(3) 0.055(3) -0.005(2) -0.002(3) -0.001(3) 
C6 0.049(2) 0.047(2) 0.043(2) -0.0007(17) 0.0020(18) -0.0015(18) 
C7 0.046(2) 0.044(2) 0.0372(19) -0.0024(16) -0.0060(16) -0.0036(18) 
C8 0.0298(17) 0.044(2) 0.0348(18) -0.0001(15) -0.0036(14) -0.0028(15) 
C9 0.0427(19) 0.045(2) 0.0285(17) -0.0030(15) 0.0005(14) -0.0028(17) 
C10 0.0259(16) 0.045(2) 0.0314(17) -0.0018(15) -0.0045(13) -0.0011(15) 
C11 0.0271(16) 0.041(2) 0.0341(18) -0.0023(15) 0.0003(13) 0.0000(15) 
C12 0.0264(17) 0.054(2) 0.041(2) -0.0023(17) 0.0059(14) 0.0011(16) 
C13 0.045(2) 0.045(2) 0.045(2) -0.0053(17) 0.0064(17) 0.0057(18) 
C14 0.057(3) 0.058(3) 0.067(3) -0.013(2) 0.013(2) 0.010(2) 
C15 0.096(4) 0.062(3) 0.057(3) -0.001(2) 0.000(3) 0.030(3) 
C16 0.0261(16) 0.0352(18) 0.0317(17) -0.0026(14) 0.0005(13) 0.0029(14) 
C17 0.0278(17) 0.041(2) 0.0329(18) -0.0031(14) -0.0010(14) -0.0046(15) 
C18 0.0326(18) 0.049(2) 0.0371(19) 0.0038(16) 0.0009(14) -0.0060(16) 
C19 0.051(2) 0.050(3) 0.044(2) 0.0041(19) 0.0000(18) 0.0002(19) 
C20 0.056(2) 0.058(3) 0.048(2) 0.006(2) 0.007(2) 0.008(2) 
O11 0.088(3) 0.082(3) 0.0479(18) 0.0000(17) 0.0085(18) 0.030(2) 
N3 0.170(6) 0.128(5) 0.050(3) 0.031(3) 0.034(3) 0.096(5) 
C21 0.0264(16) 0.047(2) 0.0235(15) -0.0014(14) 0.0029(13) -0.0021(15) 
C22 0.0247(15) 0.044(2) 0.0302(17) 0.0011(14) 0.0023(12) 0.0026(14) 
C23 0.0288(16) 0.0371(19) 0.0297(16) -0.0008(14) 0.0002(13) -0.0002(14) 
C24 0.0332(17) 0.051(2) 0.0252(16) 0.0002(15) 0.0015(13) 0.0007(16) 
C25 0.0372(19) 0.063(3) 0.0290(18) -0.0001(17) 0.0072(14) -0.0026(18) 
C26 0.039(2) 0.070(3) 0.048(2) 0.003(2) 0.0079(18) -0.011(2) 
C27 0.062(3) 0.096(4) 0.040(2) -0.014(2) 0.019(2) -0.008(3) 
C28 0.0294(17) 0.057(2) 0.0308(17) -0.0078(16) 0.0037(14) -0.0020(16) 
C29 0.0315(18) 0.047(2) 0.039(2) -0.0134(16) -0.0011(15) 0.0002(16) 
C30 0.0347(19) 0.041(2) 0.049(2) -0.0140(17) -0.0054(16) 0.0054(16) 
C31 0.034(2) 0.052(3) 0.081(3) -0.026(2) -0.012(2) 0.0046(18) 
C32 0.050(3) 0.073(4) 0.088(4) -0.028(3) -0.017(2) 0.026(2) 
C33 0.038(2) 0.058(3) 0.088(3) -0.019(3) 0.014(2) -0.002(2) 
C34 0.0330(18) 0.041(2) 0.0341(18) -0.0033(15) -0.0040(14) 0.0024(15) 
C35 0.0267(16) 0.049(2) 0.0383(19) -0.0065(16) -0.0037(14) 0.0020(15) 
C36 0.0350(19) 0.054(2) 0.0365(19) -0.0044(17) -0.0009(15) 0.0051(17) 
C37 0.0322(18) 0.054(2) 0.0347(18) -0.0038(17) -0.0019(14) 0.0030(17) 
C38 0.0323(18) 0.064(3) 0.0361(19) 0.0074(18) -0.0066(15) -0.0017(18) 
C39 0.0351(19) 0.048(2) 0.0377(19) 0.0166(17) -0.0020(15) -0.0034(16) 
C40 0.0324(18) 0.050(2) 0.0377(19) 0.0068(16) 0.0069(15) 0.0087(17) 
C41 0.0377(19) 0.045(2) 0.0327(19) 0.0062(15) 0.0049(14) 0.0147(16) 
C42 0.047(2) 0.052(3) 0.047(2) 0.0051(19) 0.0131(18) 0.0063(19) 
C43 0.214(11) 0.051(4) 0.177(9) 0.004(5) -0.079(9) -0.037(5) 
C44 0.113(5) 0.112(6) 0.087(4) 0.043(4) -0.043(4) -0.053(5) 
C45 0.043(2) 0.079(3) 0.038(2) 0.006(2) -0.0021(17) -0.002(2) 
C46 0.073(3) 0.057(3) 0.046(2) 0.009(2) 0.001(2) 0.009(2) 
C47 0.084(4) 0.083(4) 0.050(3) 0.020(3) -0.021(3) -0.007(3) 
C48 0.085(4) 0.071(3) 0.063(3) 0.019(3) 0.008(3) -0.009(3) 
C49 0.056(3) 0.183(8) 0.040(3) -0.006(3) 0.009(2) -0.032(4) 
C50 0.056(3) 0.072(3) 0.063(3) 0.030(3) -0.008(2) -0.014(2) 
C51 0.045(2) 0.042(2) 0.040(2) 0.0005(16) 0.0006(16) -0.0004(17) 
C52 0.044(2) 0.043(2) 0.0315(18) -0.0039(15) 0.0020(15) -0.0041(17) 
C53 0.0291(16) 0.046(2) 0.0301(17) -0.0011(15) -0.0007(13) 0.0041(15) 
C54 0.058(2) 0.052(2) 0.0315(19) -0.0046(16) -0.0015(17) 0.018(2) 
O16 0.0355(15) 0.061(2) 0.0588(17) 0.0102(16) 0.0123(12) 0.0043(13) 
  
_geom_special_details 
; 
 All esds (except the esd in the dihedral angle between two l.s. planes) 
 are estimated using the full covariance matrix.  The cell esds are taken 
 into account individually in the estimation of esds in distances, angles 
 and torsion angles; correlations between esds in cell parameters are only 
 used when they are defined by crystal symmetry.  An approximate (isotropic) 
 treatment of cell esds is used for estimating esds involving l.s. planes. 
; 
  
loop_ 
 _geom_bond_atom_site_label_1 
 _geom_bond_atom_site_label_2 
 _geom_bond_distance 
 _geom_bond_site_symmetry_2 
 _geom_bond_publ_flag 
O1 C8 1.421(4) . ? 
O1 H1 0.8400 . ? 
O2 C10 1.245(4) . ? 
O3 C16 1.233(4) . ? 
O4 C21 1.228(4) . ? 
O5 C23 1.229(4) . ? 
O6 C28 1.240(4) . ? 
O7 C34 1.222(4) . ? 
O8 C36 1.418(5) . ? 
O8 H2 0.8400 . ? 
O9 C37 1.237(5) . ? 
O10 C39 1.225(5) . ? 
O12 C42 1.425(5) . ? 
O12 H98 0.87(6) . ? 
O13 C41 1.233(5) . ? 
O14 C52 1.204(5) . ? 
O15 C52 1.334(5) . ? 
O15 C53 1.450(4) . ? 
N1 C10 1.331(5) . ? 
N1 C11 1.451(5) . ? 
N1 H85 0.82(5) . ? 
N2 C16 1.333(4) . ? 
N2 C17 1.464(4) . ? 
N2 H86 0.96(2) . ? 
N4 C21 1.341(5) . ? 
N4 C22 1.458(5) . ? 
N4 H89 0.79(5) . ? 
N5 C23 1.350(4) . ? 
N5 C24 1.458(4) . ? 
N5 H90 0.95(2) . ? 
N6 C28 1.334(6) . ? 
N6 C29 1.463(5) . ? 
N6 H91 0.93(5) . ? 
N7 C34 1.355(5) . ? 
N7 C35 1.455(4) . ? 
N7 H92 0.81(5) . ? 
N8 C37 1.327(5) . ? 
N8 C38 1.453(5) . ? 
N8 H93 0.96(5) . ? 
N9 C39 1.348(5) . ? 
N9 C40 1.463(5) . ? 
N9 H94 0.89(5) . ? 
N10 C41 1.334(5) . ? 
N10 C51 1.447(5) . ? 
N10 H95 0.87(5) . ? 
C1 C2 1.553(18) . ? 
C1 H3 0.9800 . ? 
C1 H4 0.9800 . ? 
C1 H5 0.9800 . ? 
C2 C3 1.557(17) . ? 
C2 H6 0.9900 . ? 
C2 H7 0.9900 . ? 
C3 C4 1.474(12) . ? 
C3 H8 0.9900 . ? 
C3 H9 0.9900 . ? 
C4 C5 1.536(9) . ? 
C4 H10 0.9900 . ? 
C4 H11 0.9900 . ? 
C5 C6 1.526(7) . ? 
C5 H12 0.9900 . ? 
C5 H13 0.9900 . ? 
C6 C7 1.514(6) . ? 
C6 H14 0.9900 . ? 
C6 H15 0.9900 . ? 
C7 C8 1.520(6) . ? 
C7 H16 0.9900 . ? 
C7 H17 0.9900 . ? 
C8 C9 1.522(5) . ? 
C8 H18 1.0000 . ? 
C9 C10 1.516(6) . ? 
C9 H19 0.9900 . ? 
C9 H20 0.9900 . ? 
C11 C16 1.531(5) . ? 
C11 C12 1.537(5) . ? 
C11 H21 1.0000 . ? 
C12 C13 1.526(6) . ? 
C12 H22 0.9900 . ? 
C12 H23 0.9900 . ? 
C13 C15 1.512(7) . ? 
C13 C14 1.521(6) . ? 
C13 H24 1.0000 . ? 
C14 H25 0.9800 . ? 
C14 H26 0.9800 . ? 
C14 H27 0.9800 . ? 
C15 H28 0.9800 . ? 
C15 H29 0.9800 . ? 
C15 H30 0.9800 . ? 
C17 C21 1.509(5) . ? 
C17 C18 1.535(5) . ? 
C17 H31 1.0000 . ? 
C18 C19 1.500(6) . ? 
C18 H32 0.9900 . ? 
C18 H33 0.9900 . ? 
C19 C20 1.497(6) . ? 
C19 H19A 0.9900 . ? 
C19 H19B 0.9900 . ? 
C20 O11 1.216(6) . ? 
C20 N3 1.306(7) . ? 
N3 H87 0.8800 . ? 
N3 H88 0.8800 . ? 
C22 C23 1.528(5) . ? 
C22 C53 1.529(5) . ? 
C22 H36 1.0000 . ? 
C24 C28 1.522(6) . ? 
C24 C25 1.547(5) . ? 
C24 H37 1.0000 . ? 
C25 C26 1.517(6) . ? 
C25 C27 1.522(6) . ? 
C25 H38 1.0000 . ? 
C26 H39 0.9800 . ? 
C26 H40 0.9800 . ? 
C26 H41 0.9800 . ? 
C27 H42 0.9800 . ? 
C27 H43 0.9800 . ? 
C27 H44 0.9800 . ? 
C29 C30 1.525(6) . ? 
C29 C34 1.534(5) . ? 
C29 H45 1.0000 . ? 
C30 C31 1.537(5) . ? 
C30 H46 0.9900 . ? 
C30 H47 0.9900 . ? 
C31 C32 1.514(8) . ? 
C31 C33 1.541(7) . ? 
C31 H48 1.0000 . ? 
C32 H49 0.9800 . ? 
C32 H50 0.9800 . ? 
C32 H51 0.9800 . ? 
C33 H52 0.9800 . ? 
C33 H53 0.9800 . ? 
C33 H54 0.9800 . ? 
C35 C36 1.516(5) . ? 
C35 C37 1.524(6) . ? 
C35 H55 1.0000 . ? 
C36 H56 0.9900 . ? 
C36 H57 0.9900 . ? 
C38 C39 1.530(6) . ? 
C38 C45 1.532(6) . ? 
C38 H58 1.0000 . ? 
C40 C41 1.518(6) . ? 
C40 C42 1.527(6) . ? 
C40 H59 1.0000 . ? 
C42 H60 0.9900 . ? 
C42 H61 0.9900 . ? 
C43 C44 1.531(14) . ? 
C43 H62 0.9800 . ? 
C43 H63 0.9800 . ? 
C43 H64 0.9800 . ? 
C44 C50 1.512(8) . ? 
C44 H65 0.9900 . ? 
C44 H66 0.9900 . ? 
C45 C46 1.500(7) . ? 
C45 H67 0.9900 . ? 
C45 H68 0.9900 . ? 
C46 C48 1.510(7) . ? 
C46 C47 1.532(7) . ? 
C46 H69 1.0000 . ? 
C47 H70 0.9800 . ? 
C47 H71 0.9800 . ? 
C47 H72 0.9800 . ? 
C48 H73 0.9800 . ? 
C48 H74 0.9800 . ? 
C48 H75 0.9800 . ? 
C49 C50 1.480(9) . ? 
C49 H76 0.9800 . ? 
C49 H77 0.9800 . ? 
C49 H78 0.9800 . ? 
C50 C51 1.537(6) . ? 
C50 H79 1.0000 . ? 
C51 C52 1.519(6) . ? 
C51 H80 1.0000 . ? 
C53 C54 1.516(5) . ? 
C53 H81 1.0000 . ? 
C54 H82 0.9800 . ? 
C54 H83 0.9800 . ? 
C54 H84 0.9800 . ? 
O16 H96 0.86(3) . ? 
O16 H97 0.88(3) . ? 
  
loop_ 
 _geom_angle_atom_site_label_1 
 _geom_angle_atom_site_label_2 
 _geom_angle_atom_site_label_3 
 _geom_angle 
 _geom_angle_site_symmetry_1 
 _geom_angle_site_symmetry_3 
 _geom_angle_publ_flag 
C8 O1 H1 109.5 . . ? 
C36 O8 H2 109.5 . . ? 
C42 O12 H98 102(4) . . ? 
C52 O15 C53 118.1(3) . . ? 
C10 N1 C11 120.4(3) . . ? 
C10 N1 H85 123(3) . . ? 
C11 N1 H85 116(3) . . ? 
C16 N2 C17 119.5(3) . . ? 
C16 N2 H86 125(3) . . ? 
C17 N2 H86 115(3) . . ? 
C21 N4 C22 119.3(3) . . ? 
C21 N4 H89 121(3) . . ? 
C22 N4 H89 119(3) . . ? 
C23 N5 C24 119.0(3) . . ? 
C23 N5 H90 114(2) . . ? 
C24 N5 H90 119(2) . . ? 
C28 N6 C29 121.2(3) . . ? 
C28 N6 H91 126(3) . . ? 
C29 N6 H91 112(3) . . ? 
C34 N7 C35 121.5(3) . . ? 
C34 N7 H92 126(3) . . ? 
C35 N7 H92 113(3) . . ? 
C37 N8 C38 122.8(3) . . ? 
C37 N8 H93 118(3) . . ? 
C38 N8 H93 119(3) . . ? 
C39 N9 C40 120.3(3) . . ? 
C39 N9 H94 122(3) . . ? 
C40 N9 H94 116(3) . . ? 
C41 N10 C51 123.0(3) . . ? 
C41 N10 H95 121(3) . . ? 
C51 N10 H95 116(3) . . ? 
C2 C1 H3 109.5 . . ? 
C2 C1 H4 109.5 . . ? 
H3 C1 H4 109.5 . . ? 
C2 C1 H5 109.5 . . ? 
H3 C1 H5 109.5 . . ? 
H4 C1 H5 109.5 . . ? 
C1 C2 C3 116.8(12) . . ? 
C1 C2 H6 108.1 . . ? 
C3 C2 H6 108.1 . . ? 
C1 C2 H7 108.1 . . ? 
C3 C2 H7 108.1 . . ? 
H6 C2 H7 107.3 . . ? 
C4 C3 C2 113.3(9) . . ? 
C4 C3 H8 108.9 . . ? 
C2 C3 H8 108.9 . . ? 
C4 C3 H9 108.9 . . ? 
C2 C3 H9 108.9 . . ? 
H8 C3 H9 107.7 . . ? 
C3 C4 C5 116.2(7) . . ? 
C3 C4 H10 108.2 . . ? 
C5 C4 H10 108.2 . . ? 
C3 C4 H11 108.2 . . ? 
C5 C4 H11 108.2 . . ? 
H10 C4 H11 107.4 . . ? 
C6 C5 C4 113.0(5) . . ? 
C6 C5 H12 109.0 . . ? 
C4 C5 H12 109.0 . . ? 
C6 C5 H13 109.0 . . ? 
C4 C5 H13 109.0 . . ? 
H12 C5 H13 107.8 . . ? 
C7 C6 C5 111.7(4) . . ? 
C7 C6 H14 109.3 . . ? 
C5 C6 H14 109.3 . . ? 
C7 C6 H15 109.3 . . ? 
C5 C6 H15 109.3 . . ? 
H14 C6 H15 107.9 . . ? 
C6 C7 C8 113.6(3) . . ? 
C6 C7 H16 108.9 . . ? 
C8 C7 H16 108.9 . . ? 
C6 C7 H17 108.9 . . ? 
C8 C7 H17 108.9 . . ? 
H16 C7 H17 107.7 . . ? 
O1 C8 C7 111.9(3) . . ? 
O1 C8 C9 107.2(3) . . ? 
C7 C8 C9 110.8(3) . . ? 
O1 C8 H18 108.9 . . ? 
C7 C8 H18 108.9 . . ? 
C9 C8 H18 108.9 . . ? 
C10 C9 C8 113.2(3) . . ? 
C10 C9 H19 108.9 . . ? 
C8 C9 H19 108.9 . . ? 
C10 C9 H20 108.9 . . ? 
C8 C9 H20 108.9 . . ? 
H19 C9 H20 107.7 . . ? 
O2 C10 N1 121.2(4) . . ? 
O2 C10 C9 121.7(3) . . ? 
N1 C10 C9 117.1(3) . . ? 
N1 C11 C16 109.9(3) . . ? 
N1 C11 C12 110.9(3) . . ? 
C16 C11 C12 109.0(3) . . ? 
N1 C11 H21 109.0 . . ? 
C16 C11 H21 109.0 . . ? 
C12 C11 H21 109.0 . . ? 
C13 C12 C11 114.1(3) . . ? 
C13 C12 H22 108.7 . . ? 
C11 C12 H22 108.7 . . ? 
C13 C12 H23 108.7 . . ? 
C11 C12 H23 108.7 . . ? 
H22 C12 H23 107.6 . . ? 
C15 C13 C14 110.6(4) . . ? 
C15 C13 C12 111.9(4) . . ? 
C14 C13 C12 109.8(4) . . ? 
C15 C13 H24 108.1 . . ? 
C14 C13 H24 108.1 . . ? 
C12 C13 H24 108.1 . . ? 
C13 C14 H25 109.5 . . ? 
C13 C14 H26 109.5 . . ? 
H25 C14 H26 109.5 . . ? 
C13 C14 H27 109.5 . . ? 
H25 C14 H27 109.5 . . ? 
H26 C14 H27 109.5 . . ? 
C13 C15 H28 109.5 . . ? 
C13 C15 H29 109.5 . . ? 
H28 C15 H29 109.5 . . ? 
C13 C15 H30 109.5 . . ? 
H28 C15 H30 109.5 . . ? 
H29 C15 H30 109.5 . . ? 
O3 C16 N2 123.2(3) . . ? 
O3 C16 C11 121.6(3) . . ? 
N2 C16 C11 115.2(3) . . ? 
N2 C17 C21 112.5(3) . . ? 
N2 C17 C18 110.3(3) . . ? 
C21 C17 C18 110.4(3) . . ? 
N2 C17 H31 107.8 . . ? 
C21 C17 H31 107.8 . . ? 
C18 C17 H31 107.8 . . ? 
C19 C18 C17 112.9(3) . . ? 
C19 C18 H32 109.0 . . ? 
C17 C18 H32 109.0 . . ? 
C19 C18 H33 109.0 . . ? 
C17 C18 H33 109.0 . . ? 
H32 C18 H33 107.8 . . ? 
C20 C19 C18 113.0(4) . . ? 
C20 C19 H19A 109.0 . . ? 
C18 C19 H19A 109.0 . . ? 
C20 C19 H19B 109.0 . . ? 
C18 C19 H19B 109.0 . . ? 
H19A C19 H19B 107.8 . . ? 
O11 C20 N3 121.7(4) . . ? 
O11 C20 C19 123.3(4) . . ? 
N3 C20 C19 114.8(4) . . ? 
C20 N3 H87 120.0 . . ? 
C20 N3 H88 120.0 . . ? 
H87 N3 H88 120.0 . . ? 
O4 C21 N4 122.3(3) . . ? 
O4 C21 C17 119.0(3) . . ? 
N4 C21 C17 118.6(3) . . ? 
N4 C22 C23 111.9(3) . . ? 
N4 C22 C53 109.5(3) . . ? 
C23 C22 C53 111.1(3) . . ? 
N4 C22 H36 108.1 . . ? 
C23 C22 H36 108.1 . . ? 
C53 C22 H36 108.1 . . ? 
O5 C23 N5 121.8(3) . . ? 
O5 C23 C22 121.4(3) . . ? 
N5 C23 C22 116.8(3) . . ? 
N5 C24 C28 109.9(3) . . ? 
N5 C24 C25 110.2(3) . . ? 
C28 C24 C25 112.2(3) . . ? 
N5 C24 H37 108.1 . . ? 
C28 C24 H37 108.1 . . ? 
C25 C24 H37 108.1 . . ? 
C26 C25 C27 111.2(4) . . ? 
C26 C25 C24 110.2(4) . . ? 
C27 C25 C24 110.1(3) . . ? 
C26 C25 H38 108.4 . . ? 
C27 C25 H38 108.4 . . ? 
C24 C25 H38 108.4 . . ? 
C25 C26 H39 109.5 . . ? 
C25 C26 H40 109.5 . . ? 
H39 C26 H40 109.5 . . ? 
C25 C26 H41 109.5 . . ? 
H39 C26 H41 109.5 . . ? 
H40 C26 H41 109.5 . . ? 
C25 C27 H42 109.5 . . ? 
C25 C27 H43 109.5 . . ? 
H42 C27 H43 109.5 . . ? 
C25 C27 H44 109.5 . . ? 
H42 C27 H44 109.5 . . ? 
H43 C27 H44 109.5 . . ? 
O6 C28 N6 122.1(4) . . ? 
O6 C28 C24 120.8(4) . . ? 
N6 C28 C24 117.0(3) . . ? 
N6 C29 C30 109.4(3) . . ? 
N6 C29 C34 113.1(3) . . ? 
C30 C29 C34 109.9(3) . . ? 
N6 C29 H45 108.1 . . ? 
C30 C29 H45 108.1 . . ? 
C34 C29 H45 108.1 . . ? 
C29 C30 C31 115.6(4) . . ? 
C29 C30 H46 108.4 . . ? 
C31 C30 H46 108.4 . . ? 
C29 C30 H47 108.4 . . ? 
C31 C30 H47 108.4 . . ? 
H46 C30 H47 107.4 . . ? 
C32 C31 C30 108.6(4) . . ? 
C32 C31 C33 111.1(4) . . ? 
C30 C31 C33 112.3(4) . . ? 
C32 C31 H48 108.2 . . ? 
C30 C31 H48 108.2 . . ? 
C33 C31 H48 108.2 . . ? 
C31 C32 H49 109.5 . . ? 
C31 C32 H50 109.5 . . ? 
H49 C32 H50 109.5 . . ? 
C31 C32 H51 109.5 . . ? 
H49 C32 H51 109.5 . . ? 
H50 C32 H51 109.5 . . ? 
C31 C33 H52 109.5 . . ? 
C31 C33 H53 109.5 . . ? 
H52 C33 H53 109.5 . . ? 
C31 C33 H54 109.5 . . ? 
H52 C33 H54 109.5 . . ? 
H53 C33 H54 109.5 . . ? 
O7 C34 N7 122.7(3) . . ? 
O7 C34 C29 119.8(3) . . ? 
N7 C34 C29 117.4(3) . . ? 
N7 C35 C36 111.4(3) . . ? 
N7 C35 C37 113.4(3) . . ? 
C36 C35 C37 110.4(3) . . ? 
N7 C35 H55 107.1 . . ? 
C36 C35 H55 107.1 . . ? 
C37 C35 H55 107.1 . . ? 
O8 C36 C35 113.2(3) . . ? 
O8 C36 H56 108.9 . . ? 
C35 C36 H56 108.9 . . ? 
O8 C36 H57 108.9 . . ? 
C35 C36 H57 108.9 . . ? 
H56 C36 H57 107.8 . . ? 
O9 C37 N8 123.2(4) . . ? 
O9 C37 C35 118.3(4) . . ? 
N8 C37 C35 118.4(3) . . ? 
N8 C38 C39 113.1(3) . . ? 
N8 C38 C45 107.2(3) . . ? 
C39 C38 C45 113.1(4) . . ? 
N8 C38 H58 107.7 . . ? 
C39 C38 H58 107.7 . . ? 
C45 C38 H58 107.7 . . ? 
O10 C39 N9 122.7(4) . . ? 
O10 C39 C38 120.7(4) . . ? 
N9 C39 C38 116.7(3) . . ? 
N9 C40 C41 111.5(3) . . ? 
N9 C40 C42 109.8(4) . . ? 
C41 C40 C42 111.9(3) . . ? 
N9 C40 H59 107.8 . . ? 
C41 C40 H59 107.8 . . ? 
C42 C40 H59 107.8 . . ? 
O13 C41 N10 121.8(4) . . ? 
O13 C41 C40 122.2(3) . . ? 
N10 C41 C40 116.0(3) . . ? 
O12 C42 C40 110.1(3) . . ? 
O12 C42 H60 109.6 . . ? 
C40 C42 H60 109.6 . . ? 
O12 C42 H61 109.6 . . ? 
C40 C42 H61 109.6 . . ? 
H60 C42 H61 108.2 . . ? 
C44 C43 H62 109.5 . . ? 
C44 C43 H63 109.5 . . ? 
H62 C43 H63 109.5 . . ? 
C44 C43 H64 109.5 . . ? 
H62 C43 H64 109.5 . . ? 
H63 C43 H64 109.5 . . ? 
C50 C44 C43 113.5(7) . . ? 
C50 C44 H65 108.9 . . ? 
C43 C44 H65 108.9 . . ? 
C50 C44 H66 108.9 . . ? 
C43 C44 H66 108.9 . . ? 
H65 C44 H66 107.7 . . ? 
C46 C45 C38 116.2(4) . . ? 
C46 C45 H67 108.2 . . ? 
C38 C45 H67 108.2 . . ? 
C46 C45 H68 108.2 . . ? 
C38 C45 H68 108.2 . . ? 
H67 C45 H68 107.4 . . ? 
C45 C46 C48 109.0(4) . . ? 
C45 C46 C47 112.7(4) . . ? 
C48 C46 C47 109.6(4) . . ? 
C45 C46 H69 108.5 . . ? 
C48 C46 H69 108.5 . . ? 
C47 C46 H69 108.5 . . ? 
C46 C47 H70 109.5 . . ? 
C46 C47 H71 109.5 . . ? 
H70 C47 H71 109.5 . . ? 
C46 C47 H72 109.5 . . ? 
H70 C47 H72 109.5 . . ? 
H71 C47 H72 109.5 . . ? 
C46 C48 H73 109.5 . . ? 
C46 C48 H74 109.5 . . ? 
H73 C48 H74 109.5 . . ? 
C46 C48 H75 109.5 . . ? 
H73 C48 H75 109.5 . . ? 
H74 C48 H75 109.5 . . ? 
C50 C49 H76 109.5 . . ? 
C50 C49 H77 109.5 . . ? 
H76 C49 H77 109.5 . . ? 
C50 C49 H78 109.5 . . ? 
H76 C49 H78 109.5 . . ? 
H77 C49 H78 109.5 . . ? 
C49 C50 C44 109.5(6) . . ? 
C49 C50 C51 113.0(5) . . ? 
C44 C50 C51 115.4(5) . . ? 
C49 C50 H79 106.1 . . ? 
C44 C50 H79 106.1 . . ? 
C51 C50 H79 106.1 . . ? 
N10 C51 C52 112.3(3) . . ? 
N10 C51 C50 109.0(3) . . ? 
C52 C51 C50 112.0(4) . . ? 
N10 C51 H80 107.8 . . ? 
C52 C51 H80 107.8 . . ? 
C50 C51 H80 107.8 . . ? 
O14 C52 O15 123.7(4) . . ? 
O14 C52 C51 123.4(4) . . ? 
O15 C52 C51 112.9(3) . . ? 
O15 C53 C54 110.2(3) . . ? 
O15 C53 C22 103.2(3) . . ? 
C54 C53 C22 112.1(3) . . ? 
O15 C53 H81 110.4 . . ? 
C54 C53 H81 110.4 . . ? 
C22 C53 H81 110.4 . . ? 
C53 C54 H82 109.5 . . ? 
C53 C54 H83 109.5 . . ? 
H82 C54 H83 109.5 . . ? 
C53 C54 H84 109.5 . . ? 
H82 C54 H84 109.5 . . ? 
H83 C54 H84 109.5 . . ? 
H96 O16 H97 114(6) . . ? 
  
loop_ 
 _geom_torsion_atom_site_label_1 
 _geom_torsion_atom_site_label_2 
 _geom_torsion_atom_site_label_3 
 _geom_torsion_atom_site_label_4 
 _geom_torsion 
 _geom_torsion_site_symmetry_1 
 _geom_torsion_site_symmetry_2 
 _geom_torsion_site_symmetry_3 
 _geom_torsion_site_symmetry_4 
 _geom_torsion_publ_flag 
C1 C2 C3 C4 66.8(15) . . . . ? 
C2 C3 C4 C5 -171.6(9) . . . . ? 
C3 C4 C5 C6 175.4(7) . . . . ? 
C4 C5 C6 C7 -171.3(5) . . . . ? 
C5 C6 C7 C8 178.6(4) . . . . ? 
C6 C7 C8 O1 66.9(4) . . . . ? 
C6 C7 C8 C9 -173.4(3) . . . . ? 
O1 C8 C9 C10 -64.0(4) . . . . ? 
C7 C8 C9 C10 173.6(3) . . . . ? 
C11 N1 C10 O2 3.4(5) . . . . ? 
C11 N1 C10 C9 -177.6(3) . . . . ? 
C8 C9 C10 O2 -29.3(5) . . . . ? 
C8 C9 C10 N1 151.8(3) . . . . ? 
C10 N1 C11 C16 -61.2(4) . . . . ? 
C10 N1 C11 C12 178.2(3) . . . . ? 
N1 C11 C12 C13 -177.8(3) . . . . ? 
C16 C11 C12 C13 61.0(4) . . . . ? 
C11 C12 C13 C15 65.9(5) . . . . ? 
C11 C12 C13 C14 -170.9(4) . . . . ? 
C17 N2 C16 O3 1.9(5) . . . . ? 
C17 N2 C16 C11 -179.6(3) . . . . ? 
N1 C11 C16 O3 -58.5(4) . . . . ? 
C12 C11 C16 O3 63.2(4) . . . . ? 
N1 C11 C16 N2 122.9(3) . . . . ? 
C12 C11 C16 N2 -115.3(4) . . . . ? 
C16 N2 C17 C21 55.7(4) . . . . ? 
C16 N2 C17 C18 179.5(3) . . . . ? 
N2 C17 C18 C19 61.0(4) . . . . ? 
C21 C17 C18 C19 -174.1(3) . . . . ? 
C17 C18 C19 C20 -163.6(4) . . . . ? 
C18 C19 C20 O11 9.0(7) . . . . ? 
C18 C19 C20 N3 -175.9(6) . . . . ? 
C22 N4 C21 O4 2.4(5) . . . . ? 
C22 N4 C21 C17 -179.2(3) . . . . ? 
N2 C17 C21 O4 -152.0(3) . . . . ? 
C18 C17 C21 O4 84.3(4) . . . . ? 
N2 C17 C21 N4 29.5(4) . . . . ? 
C18 C17 C21 N4 -94.2(4) . . . . ? 
C21 N4 C22 C23 63.7(4) . . . . ? 
C21 N4 C22 C53 -172.7(3) . . . . ? 
C24 N5 C23 O5 8.8(6) . . . . ? 
C24 N5 C23 C22 -172.8(3) . . . . ? 
N4 C22 C23 O5 -141.6(4) . . . . ? 
C53 C22 C23 O5 95.6(4) . . . . ? 
N4 C22 C23 N5 40.0(5) . . . . ? 
C53 C22 C23 N5 -82.8(4) . . . . ? 
C23 N5 C24 C28 62.1(4) . . . . ? 
C23 N5 C24 C25 -173.7(3) . . . . ? 
N5 C24 C25 C26 65.7(4) . . . . ? 
C28 C24 C25 C26 -171.3(3) . . . . ? 
N5 C24 C25 C27 -171.2(4) . . . . ? 
C28 C24 C25 C27 -48.3(5) . . . . ? 
C29 N6 C28 O6 -6.6(5) . . . . ? 
C29 N6 C28 C24 174.0(3) . . . . ? 
N5 C24 C28 O6 -131.6(3) . . . . ? 
C25 C24 C28 O6 105.4(4) . . . . ? 
N5 C24 C28 N6 47.9(4) . . . . ? 
C25 C24 C28 N6 -75.2(4) . . . . ? 
C28 N6 C29 C30 -173.0(3) . . . . ? 
C28 N6 C29 C34 64.1(4) . . . . ? 
N6 C29 C30 C31 57.9(4) . . . . ? 
C34 C29 C30 C31 -177.3(3) . . . . ? 
C29 C30 C31 C32 177.2(4) . . . . ? 
C29 C30 C31 C33 53.9(5) . . . . ? 
C35 N7 C34 O7 1.1(6) . . . . ? 
C35 N7 C34 C29 179.7(4) . . . . ? 
N6 C29 C34 O7 -149.0(4) . . . . ? 
C30 C29 C34 O7 88.3(4) . . . . ? 
N6 C29 C34 N7 32.3(5) . . . . ? 
C30 C29 C34 N7 -90.3(4) . . . . ? 
C34 N7 C35 C36 -138.3(4) . . . . ? 
C34 N7 C35 C37 96.5(4) . . . . ? 
N7 C35 C36 O8 -59.5(4) . . . . ? 
C37 C35 C36 O8 67.4(4) . . . . ? 
C38 N8 C37 O9 0.9(6) . . . . ? 
C38 N8 C37 C35 180.0(3) . . . . ? 
N7 C35 C37 O9 -177.8(4) . . . . ? 
C36 C35 C37 O9 56.4(5) . . . . ? 
N7 C35 C37 N8 3.0(5) . . . . ? 
C36 C35 C37 N8 -122.7(4) . . . . ? 
C37 N8 C38 C39 -67.5(5) . . . . ? 
C37 N8 C38 C45 167.2(4) . . . . ? 
C40 N9 C39 O10 -10.8(6) . . . . ? 
C40 N9 C39 C38 170.9(3) . . . . ? 
N8 C38 C39 O10 131.7(4) . . . . ? 
C45 C38 C39 O10 -106.2(4) . . . . ? 
N8 C38 C39 N9 -50.0(5) . . . . ? 
C45 C38 C39 N9 72.1(4) . . . . ? 
C39 N9 C40 C41 150.3(3) . . . . ? 
C39 N9 C40 C42 -85.0(4) . . . . ? 
C51 N10 C41 O13 -4.8(6) . . . . ? 
C51 N10 C41 C40 175.1(3) . . . . ? 
N9 C40 C41 O13 138.8(4) . . . . ? 
C42 C40 C41 O13 15.4(5) . . . . ? 
N9 C40 C41 N10 -41.0(4) . . . . ? 
C42 C40 C41 N10 -164.5(3) . . . . ? 
N9 C40 C42 O12 -55.4(4) . . . . ? 
C41 C40 C42 O12 69.0(4) . . . . ? 
N8 C38 C45 C46 -178.4(4) . . . . ? 
C39 C38 C45 C46 56.3(5) . . . . ? 
C38 C45 C46 C48 -172.9(4) . . . . ? 
C38 C45 C46 C47 65.1(6) . . . . ? 
C43 C44 C50 C49 -177.0(6) . . . . ? 
C43 C44 C50 C51 54.2(8) . . . . ? 
C41 N10 C51 C52 -65.0(5) . . . . ? 
C41 N10 C51 C50 170.2(4) . . . . ? 
C49 C50 C51 N10 67.5(5) . . . . ? 
C44 C50 C51 N10 -165.5(5) . . . . ? 
C49 C50 C51 C52 -57.4(5) . . . . ? 
C44 C50 C51 C52 69.5(7) . . . . ? 
C53 O15 C52 O14 -3.8(5) . . . . ? 
C53 O15 C52 C51 177.8(3) . . . . ? 
N10 C51 C52 O14 174.0(4) . . . . ? 
C50 C51 C52 O14 -62.9(5) . . . . ? 
N10 C51 C52 O15 -7.6(4) . . . . ? 
C50 C51 C52 O15 115.4(4) . . . . ? 
C52 O15 C53 C54 -73.0(4) . . . . ? 
C52 O15 C53 C22 167.0(3) . . . . ? 
N4 C22 C53 O15 -174.1(2) . . . . ? 
C23 C22 C53 O15 -49.9(3) . . . . ? 
N4 C22 C53 C54 67.4(4) . . . . ? 
C23 C22 C53 C54 -168.5(3) . . . . ? 
  
loop_ 
 _geom_hbond_atom_site_label_D 
 _geom_hbond_atom_site_label_H 
 _geom_hbond_atom_site_label_A 
 _geom_hbond_distance_DH 
 _geom_hbond_distance_HA 
 _geom_hbond_distance_DA 
 _geom_hbond_angle_DHA 
 _geom_hbond_site_symmetry_A 
 _geom_hbond_publ_flag 
O1 H1 O4  0.84 2.55 3.104(3) 124.2 3_466 yes 
O1 H1 O8  0.84 2.09 2.840(3) 147.6 3_466 yes 
O8 H2 O12  0.84 2.08 2.683(4) 128.4 . yes 
O12 H98 O2  0.87(6) 1.99(6) 2.787(4) 152(6) 3_566 yes 
N1 H85 O16  0.82(5) 2.01(5) 2.832(4) 178(5) . yes 
N2 H86 O13  0.96(2) 1.91(3) 2.855(4) 172(4) 3_466 yes 
N4 H89 O2  0.79(5) 2.18(5) 2.955(4) 167(4) . yes 
N5 H90 O3  0.95(2) 2.11(3) 2.978(4) 151(4) . yes 
N6 H91 O3  0.93(5) 2.26(5) 3.158(4) 161(4) . yes 
N7 H92 O4  0.81(5) 2.09(5) 2.830(4) 152(5) . yes 
N8 H93 O5  0.96(5) 2.50(5) 3.023(4) 114(3) . yes 
N8 H93 O6  0.96(5) 2.34(5) 3.205(4) 151(4) . yes 
N9 H94 O5  0.89(5) 2.06(5) 2.926(4) 165(4) . yes 
N10 H95 O7  0.87(5) 2.17(5) 2.956(4) 149(4) 4_746 yes 
N3 H87 O6  0.88 1.92 2.788(5) 167.0 2_674 yes 
C30 H47 O10  0.99 2.39 3.268(5) 146.8 4_756 yes 
C54 H82 O14  0.98 2.54 3.079(6) 114.4 . yes 
O16 H96 O10  0.86(3) 2.07(4) 2.807(4) 142(6) 1_455 yes 
O16 H97 O9  0.88(3) 1.93(3) 2.778(4) 161(6) 1_455 yes 
  
_refine_diff_density_max    0.568 
_refine_diff_density_min   -0.444 
_refine_diff_density_rms    0.057 
# start Validation Reply Form
_vrf_PLAT230_pseudodesmina
;
PROBLEM: Hirshfeld Test Diff for C3 --C4 . 10.0 s.u.
RESPONSE: disordered alkyl chain
;
# end Validation Reply Form
  
_shelx_res_file 
; 
TITL RUCQOW=pseudodesmina in P 21 21 21 
    pseudodesmina.res 
    created by SHELXL-2018/3 at 12:21:47 on 21-Mar-2023 
CELL  1.54178   14.2065  18.7763  24.5388  90.000  90.000  90.000 
ZERR        4    0.0003   0.0006   0.0005   0.000   0.000   0.000 
REM Gitterkonstanten aus 77641 Reflexen mit 2.9-69.7 Grad V=6545.6(3) 
REM farbloser Block 
LATT  -1 
SYMM     0.50000 - X ,            - Y ,    0.50000 + Z 
SYMM     0.50000 + X ,    0.50000 - Y ,            - Z 
SYMM             - X ,    0.50000 + Y ,    0.50000 - Z 
SFAC  C  H  N  O 
UNIT   216  392  40  64 
OMIT 2 1 0 
OMIT 1 4 1 
OMIT -1 4 1 
OMIT 2 10 26 
OMIT 0 0 4 
OMIT 3 6 28 
OMIT 1 10 26 
OMIT 4 5 27 
TEMP  -153 
SIZE 0.140  0.250  0.32 
L.S. 5 
FMAP 2 
PLAN -10 .5 -.5 
ACTA 
CONF 
ISOR 0.001 C1 > C4 
DFIX 0.9 O16 H96 O16 H97 
DFIX 1.01 N2 H86 N5 H90 
EQIV $1 x-1/2, -y+3/2, -z+1 
HTAB O1 O4_$1 
HTAB O1 O8_$1 
HTAB O8 O12 
EQIV $2 x+1/2, -y+3/2, -z+1 
HTAB O12 O2_$2 
HTAB N1 O16 
HTAB N2 O13_$1 
HTAB N4 O2 
HTAB N5 O3 
HTAB N6 O3 
HTAB N7 O4 
HTAB N8 O5 
HTAB N8 O6 
HTAB N9 O5 
EQIV $3 -x+2, y-1/2, -z+3/2 
HTAB N10 O7_$3 
EQIV $4 -x+3/2, -y+2, z-1/2 
HTAB N3 O6_$4 
EQIV $5 -x+2, y+1/2, -z+3/2 
HTAB C30 O10_$5 
HTAB C54 O14 
EQIV $6 x-1, y, z 
HTAB O16 O10_$6 
HTAB O16 O9_$6 
BOND $H 
WGHT    0.113300 
FVAR       0.29739 
RESI 0 
O1    4    0.419747    0.635305    0.510782    11.00000    0.03311    0.05238 = 
         0.02945   -0.00302   -0.00484    0.00019 
AFIX  83 
H1    2    0.436653    0.614649    0.482038    11.00000   -1.50000 
AFIX   0 
O2    4    0.544756    0.768094    0.541360    11.00000    0.03276    0.04396 = 
         0.03564   -0.00240    0.00021   -0.00347 
O3    4    0.588614    0.901631    0.638136    11.00000    0.02975    0.04524 = 
         0.02654   -0.00248   -0.00102    0.00033 
O4    4    0.826291    0.914750    0.596942    11.00000    0.02801    0.05226 = 
         0.03218   -0.00066   -0.00267   -0.00320 
O5    4    0.872583    0.762762    0.673558    11.00000    0.02892    0.05551 = 
         0.02977    0.00010   -0.00382    0.00442 
O6    4    0.837256    0.859380    0.784087    11.00000    0.04715    0.06588 = 
         0.03550   -0.00727   -0.01185    0.00013 
O7    4    0.960704    1.023632    0.756034    11.00000    0.03388    0.05210 = 
         0.03827   -0.01077   -0.00752   -0.00116 
O8    4    1.024523    0.885327    0.586504    11.00000    0.03681    0.05644 = 
         0.03627   -0.00865   -0.00471    0.00906 
AFIX  83 
H2    2    1.035603    0.846801    0.602680    11.00000   -1.50000 
AFIX   0 
O9    4    1.179044    0.869588    0.697583    11.00000    0.02894    0.07791 = 
         0.06598    0.02189    0.00466    0.00817 
O10   4    1.192035    0.686126    0.723828    11.00000    0.03344    0.05557 = 
         0.05779    0.02037   -0.00921    0.00190 
O12   4    1.078991    0.750331    0.569567    11.00000    0.06705    0.04324 = 
         0.03581    0.00307    0.00401    0.00745 
H98   2    1.057827    0.732025    0.539214    11.00000   -1.50000 
O13   4    1.008889    0.595091    0.556425    11.00000    0.04364    0.07120 = 
         0.03093    0.00493    0.00745    0.01267 
O14   4    0.732754    0.557898    0.572569    11.00000    0.05480    0.05207 = 
         0.06325   -0.00140   -0.01716   -0.01068 
O15   4    0.824337    0.650387    0.594898    11.00000    0.03322    0.04014 = 
         0.03280    0.00047   -0.00226    0.00448 
N1    3    0.438436    0.804827    0.602939    11.00000    0.02821    0.04386 = 
         0.03370    0.00129    0.00269   -0.00366 
H85   2    0.410442    0.798111    0.631870    11.00000   -1.20000 
N2    3    0.591124    0.927694    0.548303    11.00000    0.02680    0.03801 = 
         0.02808   -0.00128   -0.00223   -0.00197 
H86   2    0.565518    0.924325    0.512392    11.00000   -1.20000 
N4    3    0.733228    0.827276    0.564771    11.00000    0.02257    0.04194 = 
         0.02903    0.00039   -0.00005    0.00032 
H89   2    0.682594    0.816123    0.554744    11.00000   -1.20000 
N5    3    0.716952    0.785869    0.674998    11.00000    0.02716    0.04348 = 
         0.02425   -0.00018    0.00051   -0.00019 
H90   2    0.671516    0.810766    0.653998    11.00000   -1.20000 
N6    3    0.758407    0.920992    0.719863    11.00000    0.03016    0.04502 = 
         0.03424   -0.00796   -0.00068   -0.00158 
H91   2    0.711010    0.926549    0.694060    11.00000   -1.20000 
N7    3    0.945770    0.945821    0.686130    11.00000    0.02606    0.04772 = 
         0.03521   -0.01106   -0.00289    0.00245 
H92   2    0.914712    0.922715    0.664670    11.00000   -1.20000 
N8    3    1.038942    0.831381    0.729624    11.00000    0.02848    0.05380 = 
         0.03792   -0.00072   -0.00112    0.00194 
H93   2    0.972937    0.841215    0.732135    11.00000   -1.20000 
N9    3    1.057576    0.694326    0.675134    11.00000    0.03020    0.04962 = 
         0.03648    0.00608    0.00182    0.00738 
H94   2    1.003800    0.716654    0.668432    11.00000   -1.20000 
N10   3    0.955284    0.575421    0.641142    11.00000    0.04167    0.04287 = 
         0.02754    0.00575    0.00184    0.00249 
H95   2    0.967902    0.574123    0.675958    11.00000   -1.20000 
C1    1    0.709575    0.244965    0.503425    11.00000    0.18160    0.17930 = 
         0.18349   -0.00536   -0.00125   -0.00150 
AFIX 137 
H3    2    0.720370    0.290500    0.484934    11.00000   -1.50000 
H4    2    0.737426    0.206342    0.481942    11.00000   -1.50000 
H5    2    0.738759    0.246154    0.539601    11.00000   -1.50000 
AFIX   0 
C2    1    0.602083    0.232129    0.509448    11.00000    0.17276    0.17227 = 
         0.17336   -0.00158    0.00051    0.00110 
AFIX  23 
H6    2    0.592697    0.183792    0.524619    11.00000   -1.20000 
H7    2    0.573816    0.232600    0.472573    11.00000   -1.20000 
AFIX   0 
C3    1    0.546659    0.285775    0.545641    11.00000    0.13327    0.12953 = 
         0.13056   -0.00134    0.00152    0.00079 
AFIX  23 
H8    2    0.481615    0.267997    0.550601    11.00000   -1.20000 
H9    2    0.576626    0.287980    0.582025    11.00000   -1.20000 
AFIX   0 
C4    1    0.542859    0.358167    0.522539    11.00000    0.09631    0.08871 = 
         0.09018   -0.00204   -0.00013    0.00117 
AFIX  23 
H10   2    0.504963    0.356482    0.488706    11.00000   -1.20000 
H11   2    0.607551    0.372371    0.512202    11.00000   -1.20000 
AFIX   0 
C5    1    0.501795    0.416281    0.559623    11.00000    0.10054    0.04431 = 
         0.05527   -0.00462   -0.00232   -0.00145 
AFIX  23 
H12   2    0.435098    0.404928    0.567444    11.00000   -1.20000 
H13   2    0.536316    0.416200    0.594669    11.00000   -1.20000 
AFIX   0 
C6    1    0.507467    0.490526    0.534557    11.00000    0.04857    0.04693 = 
         0.04329   -0.00066    0.00202   -0.00146 
AFIX  23 
H14   2    0.572429    0.499249    0.521570    11.00000   -1.20000 
H15   2    0.464838    0.493074    0.502702    11.00000   -1.20000 
AFIX   0 
C7    1    0.480493    0.547764    0.575142    11.00000    0.04583    0.04407 = 
         0.03723   -0.00237   -0.00603   -0.00364 
AFIX  23 
H16   2    0.522055    0.543929    0.607392    11.00000   -1.20000 
H17   2    0.415094    0.539226    0.587449    11.00000   -1.20000 
AFIX   0 
C8    1    0.487410    0.622865    0.552338    11.00000    0.02977    0.04426 = 
         0.03479   -0.00015   -0.00360   -0.00275 
AFIX  13 
H18   2    0.551830    0.630075    0.536868    11.00000   -1.20000 
AFIX   0 
C9    1    0.470522    0.677923    0.596819    11.00000    0.04267    0.04486 = 
         0.02849   -0.00296    0.00046   -0.00282 
AFIX  23 
H19   2    0.404868    0.673509    0.609916    11.00000   -1.20000 
H20   2    0.512782    0.667621    0.627915    11.00000   -1.20000 
AFIX   0 
C10   1    0.487137    0.753794    0.577962    11.00000    0.02594    0.04484 = 
         0.03139   -0.00176   -0.00447   -0.00114 
C11   1    0.447655    0.878472    0.585878    11.00000    0.02708    0.04114 = 
         0.03409   -0.00231    0.00026   -0.00004 
AFIX  13 
H21   2    0.430286    0.882327    0.546497    11.00000   -1.20000 
AFIX   0 
C12   1    0.382534    0.927009    0.619393    11.00000    0.02636    0.05363 = 
         0.04112   -0.00228    0.00594    0.00112 
AFIX  23 
H22   2    0.317098    0.909473    0.615858    11.00000   -1.20000 
H23   2    0.400422    0.923429    0.658289    11.00000   -1.20000 
AFIX   0 
C13   1    0.385402    1.005191    0.602451    11.00000    0.04498    0.04502 = 
         0.04492   -0.00526    0.00643    0.00572 
AFIX  13 
H24   2    0.452572    1.021111    0.602696    11.00000   -1.20000 
AFIX   0 
C14   1    0.331451    1.050041    0.643553    11.00000    0.05693    0.05755 = 
         0.06664   -0.01332    0.01291    0.00977 
AFIX 137 
H25   2    0.265358    1.035111    0.644092    11.00000   -1.50000 
H26   2    0.335343    1.100362    0.633193    11.00000   -1.50000 
H27   2    0.358896    1.043546    0.679854    11.00000   -1.50000 
AFIX   0 
C15   1    0.346745    1.016207    0.545679    11.00000    0.09625    0.06220 = 
         0.05663   -0.00115   -0.00031    0.02968 
AFIX 137 
H28   2    0.350646    1.066788    0.536090    11.00000   -1.50000 
H29   2    0.280873    1.000786    0.544516    11.00000   -1.50000 
H30   2    0.383655    0.988189    0.519627    11.00000   -1.50000 
AFIX   0 
C16   1    0.549574    0.903206    0.593255    11.00000    0.02608    0.03525 = 
         0.03175   -0.00256    0.00049    0.00291 
C17   1    0.688822    0.952194    0.550942    11.00000    0.02776    0.04120 = 
         0.03287   -0.00315   -0.00102   -0.00463 
AFIX  13 
H31   2    0.691186    0.994032    0.576120    11.00000   -1.20000 
AFIX   0 
C18   1    0.721894    0.977236    0.494543    11.00000    0.03258    0.04880 = 
         0.03709    0.00380    0.00091   -0.00599 
AFIX  23 
H32   2    0.788781    0.991710    0.496882    11.00000   -1.20000 
H33   2    0.717657    0.936919    0.468659    11.00000   -1.20000 
AFIX   0 
REM SAME C19 C20A O11A N3A 
C19   1    0.665201    1.038424    0.472881    11.00000    0.05150    0.05036 = 
         0.04448    0.00413    0.00000    0.00024 
PART 0 11 
AFIX  23 
H19A  2    0.597753    1.029663    0.480495    11.00000   -1.20000 
H19B  2    0.683753    1.082435    0.492329    11.00000   -1.20000 
AFIX   0 
  
C20   1    0.677919    1.049526    0.412918    11.00000    0.05619    0.05753 = 
         0.04843    0.00586    0.00728    0.00819 
O11   4    0.719813    1.007951    0.383702    11.00000    0.08807    0.08234 = 
         0.04790    0.00000    0.00855    0.03006 
N3    3    0.634279    1.105027    0.393133    11.00000    0.16967    0.12761 = 
         0.04959    0.03135    0.03420    0.09614 
AFIX  93 
H87   2    0.634722    1.113090    0.357807    11.00000   -1.20000 
H88   2    0.604434    1.134357    0.415130    11.00000   -1.20000 
AFIX   0 
PART 0 
C21   1    0.754486    0.896031    0.573053    11.00000    0.02643    0.04714 = 
         0.02348   -0.00144    0.00292   -0.00211 
C22   1    0.795274    0.772337    0.586516    11.00000    0.02468    0.04414 = 
         0.03025    0.00114    0.00233    0.00261 
AFIX  13 
H36   2    0.860240    0.781512    0.572488    11.00000   -1.20000 
AFIX   0 
C23   1    0.798872    0.773758    0.648734    11.00000    0.02880    0.03712 = 
         0.02975   -0.00077    0.00022   -0.00017 
C24   1    0.718239    0.796144    0.733886    11.00000    0.03316    0.05110 = 
         0.02516    0.00015    0.00152    0.00073 
AFIX  13 
H37   2    0.749340    0.753762    0.750763    11.00000   -1.20000 
AFIX   0 
C25   1    0.616536    0.800742    0.756161    11.00000    0.03715    0.06330 = 
         0.02903   -0.00006    0.00724   -0.00256 
AFIX  13 
H38   2    0.581810    0.837875    0.734966    11.00000   -1.20000 
AFIX   0 
C26   1    0.566509    0.730026    0.748648    11.00000    0.03928    0.07006 = 
         0.04824    0.00310    0.00792   -0.01053 
AFIX 137 
H39   2    0.499315    0.735939    0.756468    11.00000   -1.50000 
H40   2    0.593365    0.694736    0.773629    11.00000   -1.50000 
H41   2    0.574535    0.713728    0.710993    11.00000   -1.50000 
AFIX   0 
C27   1    0.617807    0.822868    0.815831    11.00000    0.06221    0.09607 = 
         0.03956   -0.01446    0.01896   -0.00846 
AFIX 137 
H42   2    0.657877    0.790078    0.836502    11.00000   -1.50000 
H43   2    0.553638    0.821405    0.830445    11.00000   -1.50000 
H44   2    0.642723    0.871365    0.818964    11.00000   -1.50000 
AFIX   0 
C28   1    0.776109    0.861758    0.748093    11.00000    0.02944    0.05750 = 
         0.03081   -0.00781    0.00374   -0.00200 
C29   1    0.803553    0.988587    0.733925    11.00000    0.03154    0.04744 = 
         0.03852   -0.01343   -0.00108    0.00019 
AFIX  13 
H45   2    0.789795    0.998987    0.773091    11.00000   -1.20000 
AFIX   0 
C30   1    0.761097    1.048208    0.699584    11.00000    0.03475    0.04115 = 
         0.04917   -0.01401   -0.00543    0.00544 
AFIX  23 
H46   2    0.775958    1.038797    0.660831    11.00000   -1.20000 
H47   2    0.792161    1.093506    0.709728    11.00000   -1.20000 
AFIX   0 
C31   1    0.654129    1.058101    0.704984    11.00000    0.03402    0.05236 = 
         0.08059   -0.02605   -0.01170    0.00456 
AFIX  13 
H48   2    0.622604    1.014629    0.690112    11.00000   -1.20000 
AFIX   0 
C32   1    0.624738    1.121272    0.670628    11.00000    0.05006    0.07258 = 
         0.08795   -0.02770   -0.01684    0.02585 
AFIX 137 
H49   2    0.650226    1.115999    0.633738    11.00000   -1.50000 
H50   2    0.649078    1.165171    0.687002    11.00000   -1.50000 
H51   2    0.555885    1.123539    0.668905    11.00000   -1.50000 
AFIX   0 
C33   1    0.623072    1.067540    0.764701    11.00000    0.03817    0.05773 = 
         0.08772   -0.01946    0.01432   -0.00247 
AFIX 137 
H52   2    0.555217    1.076777    0.766013    11.00000   -1.50000 
H53   2    0.656953    1.107790    0.780877    11.00000   -1.50000 
H54   2    0.637292    1.024057    0.785199    11.00000   -1.50000 
AFIX   0 
C34   1    0.910753    0.987207    0.726579    11.00000    0.03300    0.04068 = 
         0.03414   -0.00333   -0.00404    0.00241 
C35   1    1.046459    0.941250    0.675767    11.00000    0.02671    0.04891 = 
         0.03827   -0.00651   -0.00372    0.00201 
AFIX  13 
H55   2    1.075954    0.984793    0.691861    11.00000   -1.20000 
AFIX   0 
C36   1    1.067491    0.942227    0.615220    11.00000    0.03505    0.05397 = 
         0.03649   -0.00443   -0.00088    0.00510 
AFIX  23 
H56   2    1.045309    0.987913    0.599706    11.00000   -1.20000 
H57   2    1.136483    0.939741    0.609866    11.00000   -1.20000 
AFIX   0 
C37   1    1.092931    0.877026    0.702610    11.00000    0.03223    0.05448 = 
         0.03474   -0.00381   -0.00188    0.00302 
C38   1    1.076187    0.768531    0.756620    11.00000    0.03234    0.06360 = 
         0.03606    0.00736   -0.00662   -0.00175 
AFIX  13 
H58   2    1.129440    0.784101    0.780458    11.00000   -1.20000 
AFIX   0 
C39   1    1.114423    0.712951    0.716765    11.00000    0.03513    0.04842 = 
         0.03770    0.01661   -0.00203   -0.00337 
C40   1    1.093297    0.649818    0.630761    11.00000    0.03244    0.04997 = 
         0.03767    0.00683    0.00695    0.00867 
AFIX  13 
H59   2    1.141670    0.616949    0.646376    11.00000   -1.20000 
AFIX   0 
C41   1    1.015801    0.604488    0.606001    11.00000    0.03768    0.04492 = 
         0.03269    0.00616    0.00491    0.01473 
C42   1    1.141779    0.696357    0.588142    11.00000    0.04696    0.05159 = 
         0.04739    0.00507    0.01306    0.00628 
AFIX  23 
H60   2    1.198487    0.718659    0.604224    11.00000   -1.20000 
H61   2    1.161944    0.666552    0.556977    11.00000   -1.20000 
AFIX   0 
C43   1    0.796496    0.383278    0.623914    11.00000    0.21379    0.05132 = 
         0.17734    0.00390   -0.07933   -0.03705 
AFIX 137 
H62   2    0.858276    0.367356    0.636847    11.00000   -1.50000 
H63   2    0.802569    0.402530    0.586961    11.00000   -1.50000 
H64   2    0.752844    0.342866    0.623570    11.00000   -1.50000 
AFIX   0 
C44   1    0.758679    0.441223    0.661988    11.00000    0.11291    0.11174 = 
         0.08705    0.04319   -0.04310   -0.05282 
AFIX  23 
H65   2    0.702400    0.463144    0.645115    11.00000   -1.20000 
H66   2    0.738721    0.418873    0.696654    11.00000   -1.20000 
AFIX   0 
C45   1    0.998227    0.739455    0.793585    11.00000    0.04268    0.07899 = 
         0.03781    0.00645   -0.00214   -0.00231 
AFIX  23 
H67   2    0.978700    0.777873    0.818799    11.00000   -1.20000 
H68   2    0.943176    0.727647    0.770558    11.00000   -1.20000 
AFIX   0 
C46   1    1.022725    0.675004    0.826826    11.00000    0.07262    0.05651 = 
         0.04599    0.00874    0.00058    0.00924 
AFIX  13 
H69   2    1.045804    0.636937    0.801652    11.00000   -1.20000 
AFIX   0 
C47   1    1.099440    0.689955    0.869165    11.00000    0.08387    0.08301 = 
         0.04952    0.02038   -0.02071   -0.00724 
AFIX 137 
H70   2    1.110356    0.647066    0.891028    11.00000   -1.50000 
H71   2    1.079231    0.728938    0.893004    11.00000   -1.50000 
H72   2    1.157817    0.703427    0.850551    11.00000   -1.50000 
AFIX   0 
C48   1    0.935095    0.648326    0.855074    11.00000    0.08507    0.07090 = 
         0.06300    0.01879    0.00836   -0.00905 
AFIX 137 
H73   2    0.905998    0.687441    0.875455    11.00000   -1.50000 
H74   2    0.951872    0.609850    0.880251    11.00000   -1.50000 
H75   2    0.890555    0.630377    0.827845    11.00000   -1.50000 
AFIX   0 
C49   1    0.788512    0.550254    0.713488    11.00000    0.05613    0.18264 = 
         0.04048   -0.00621    0.00918   -0.03216 
AFIX 137 
H76   2    0.768154    0.524797    0.746300    11.00000   -1.50000 
H77   2    0.734257    0.573946    0.696764    11.00000   -1.50000 
H78   2    0.835897    0.585930    0.723344    11.00000   -1.50000 
AFIX   0 
C50   1    0.829632    0.499039    0.674305    11.00000    0.05589    0.07242 = 
         0.06285    0.03024   -0.00823   -0.01351 
AFIX  13 
H79   2    0.882769    0.475191    0.693834    11.00000   -1.20000 
AFIX   0 
C51   1    0.873305    0.535426    0.624206    11.00000    0.04459    0.04185 = 
         0.04046    0.00050    0.00059   -0.00041 
AFIX  13 
H80   2    0.894899    0.497214    0.598720    11.00000   -1.20000 
AFIX   0 
C52   1    0.802446    0.581322    0.593984    11.00000    0.04375    0.04278 = 
         0.03151   -0.00391    0.00204   -0.00411 
C53   1    0.763698    0.699402    0.565701    11.00000    0.02906    0.04566 = 
         0.03013   -0.00110   -0.00067    0.00411 
AFIX  13 
H81   2    0.696293    0.690703    0.575374    11.00000   -1.20000 
AFIX   0 
C54   1    0.778161    0.691555    0.504798    11.00000    0.05823    0.05156 = 
         0.03153   -0.00456   -0.00155    0.01849 
AFIX 137 
H82   2    0.762791    0.642764    0.493754    11.00000   -1.50000 
H83   2    0.843980    0.701790    0.495764    11.00000   -1.50000 
H84   2    0.737064    0.725039    0.485499    11.00000   -1.50000 
AFIX   0 
O16   4    0.337425    0.782889    0.700985    11.00000    0.03549    0.06097 = 
         0.05875    0.01022    0.01228    0.00434 
H96   2    0.315841    0.740733    0.707569    11.00000   -1.50000 
H97   2    0.295416    0.817034    0.704375    11.00000   -1.50000 
HKLF 4 
  
  
  
  
REM  RUCQOW=pseudodesmina in P 21 21 21 
REM wR2 = 0.1538, GooF = S = 1.024, Restrained GooF = 1.027 for all data 
REM R1 = 0.0511 for 10160 Fo > 4sig(Fo) and 0.0594 for all 12065 data 
REM 769 parameters refined using 28 restraints 
  
END 
  
WGHT      0.1159      0.0000 
  
REM Highest difference peak  0.568,  deepest hole -0.444,  1-sigma level  0.057 
Q1    1   0.9939  0.7350  0.8445  11.00000  0.05    0.57 
Q2    1   0.6333  0.3487  0.5136  11.00000  0.05    0.50 
Q3    1   0.4775  0.1571  0.5298  11.00000  0.05    0.42 
Q4    1   0.7329  0.5887  0.7051  11.00000  0.05    0.41 
Q5    1   0.7768  0.2668  0.4776  11.00000  0.05    0.38 
Q6    1   0.4698  0.2806  0.5355  11.00000  0.05    0.36 
Q7    1   0.4841  0.3601  0.5152  11.00000  0.05    0.36 
Q8    1   0.4238  0.1907  0.5616  11.00000  0.05    0.35 
Q9    1   0.6159  1.0255  0.3612  11.00000  0.05    0.32 
Q10   1   0.4305  0.2274  0.4946  11.00000  0.05    0.32 
; 
_shelx_res_checksum   29911 
  
_shelx_hkl_file 
; 
  -4  -1  -2 1007.93    7.31   0 
  -3  -5   7  725.51    8.63   0 
  -3  -4   6  739.82    7.98   0 
  -2   0  -2  904.91    4.23   0 
  -1  -5   8  139.21    3.56   0 
   6  -5   4   11.94    2.71   0 
  -4  -3   3 1352.47   10.54   0 
  -4  -2   1  205.56    3.97   0 
   1  -5   8  133.25    2.33   0 
   1  -3   6   18.99    0.73   0 
   1   0   0    1.87    0.43   0 
   3   0  -2 6046.47   17.03   0 
   5  -3   3  180.41    3.68   0 
   5  -2   1  641.81    6.73   0 
   6  -4   3   52.37    3.12   0 
   6  -3   1  215.05    4.98   0 
  -3  -1   0    6.30    1.16   0 
  -1  -7   9   27.92    3.38   0 
   0  -5   8  112.82    2.70   0 
   5  -1  -2   11.33    2.35   0 
  -4  -4   4    4.85    2.18   0 
  -3  -3   4 1018.60    8.29   0 
  -2  -3   5  172.14    3.29   0 
   0  -4   7    6.50    1.16   0 
   4  -2   3  313.71    3.77   0 
   4   0  -7   14.16    2.32   0 
   4   0  -6 1116.69    9.79   0 
   4   0  -5  317.06    5.20   0 
   4   0  -4  566.44    6.55   0 
  -5  -3   0  425.63    6.39   0 
  -4  -2   0   41.26    2.12   0 
  -3  -4   5   64.49    3.05   0 
  -3  -2   2  250.86    3.84   0 
  -2  -5   7  166.07    4.04   0 
  -2  -4   6  614.12    6.43   0 
   0  -7   9  864.72    8.26   0 
   4   0  -3  264.95    4.58   0 
   5  -1  -1    5.18    1.74   0 
   6  -3   2   99.65    3.70   0 
  -2  -1   1   68.12    1.63   0 
  -2   0  -3  640.95    3.30   0 
  -1  -1   2  271.89    2.43   0 
   2   0   0  174.94    2.23   0 
   4  -1   1  908.99    6.77   0 
   5  -2   2  110.22    3.06   0 
  -5  -3  -1   34.11    2.60   0 
  -3  -1  -1 6955.39   16.59   0 
  -2  -2   3   27.71    1.47   0 
   1   1  -6  738.34    5.27   0 
   4  -5   7   30.83    1.33   0 
   6  -4   4   10.34    2.68   0 
  -1   0  -1 3883.65    5.95   0 
   1   1  -5 1536.01    7.08   0 
   2   1  -6 1208.39    7.88   0 
   5  -3   4   26.72    1.95   0 
   5  -1   0   36.50    2.21   0 
  -4  -3   1  268.99    4.81   0 
  -2  -6   7  237.21    5.28   0 
  -1  -5   7  336.18    4.82   0 
  -1  -3   5  990.60    6.32   0 
   1   1  -4 2412.55    8.32   0 
   2   1  -4  513.11    4.80   0 
   3   0   0    0.97    0.98   0 
   4   0  -1  573.91    5.95   0 
   6  -3   3   19.88    2.56   0 
   6  -2   1  313.45    5.42   0 
  -3  -5   5  201.52    4.82   0 
  -3  -4   4  123.18    3.56   0 
  -3  -2   1  133.37    2.84   0 
  -3  -1  -2  734.10    5.32   0 
  -2  -3   4  345.39    4.34   0 
  -1  -4   6  552.13    5.32   0 
   0  -6   8  901.31    7.46   0 
   3   1  -6   92.31    2.87   0 
  -2  -5   6  163.49    3.86   0 
  -2   0  -4  309.23    2.18   0 
  -1  -7   8  327.60    5.80   0 
   0   1  -5 1600.75    5.44   0 
   3   1  -4  107.70    2.76   0 
   5  -2   3   93.32    2.75   0 
   5   0  -2   86.91    3.14   0 
  -4  -4   2  203.51    4.54   0 
  -2  -1   0   67.44    1.54   0 
   1  -6   8   81.76    2.45   0 
   4  -2   4  162.42    2.66   0 
   4   1  -7  411.44    6.29   0 
   4   1  -6  360.44    5.71   0 
   6  -2   2  667.07    7.46   0 
  -4  -3   0   62.39    2.59   0 
  -3  -3   2 1439.73    9.37   0 
  -3  -1  -3 1314.35    6.84   0 
   0  -5   7   93.76    2.52   0 
   1   1  -3  873.91    4.69   0 
   4   0   0  786.92    6.57   0 
   4   1  -4  662.47    7.11   0 
   5   0  -1 1294.70    9.89   0 
  -3  -2   0  540.58    5.18   0 
  -1  -6   7  307.76    5.21   0 
   0  -7   8  182.57    4.28   0 
   2  -6   8 1120.85    5.87   0 
   3  -1   3 1329.54    6.00   0 
  -3  -5   4  138.25    3.87   0 
  -3  -4   3  336.19    5.10   0 
  -2  -6   6  731.46    8.13   0 
  -1  -2   3  322.86    3.08   0 
   0  -4   6   55.39    1.75   0 
   0   1  -4 2162.59    5.68   0 
   2   1  -2 1303.45    6.75   0 
   3   0   1  149.54    2.46   0 
   3   1  -2  708.57    5.93   0 
   4   1  -3  510.70    6.02   0 
  -4  -5   2  320.06    5.91   0 
  -4  -3  -1  282.04    4.59   0 
  -2  -3   3 2217.42   10.35   0 
  -1  -5   6  224.28    4.00   0 
   5   0   0    1.44    1.84   0 
   6  -1   1  216.18    4.57   0 
  -2  -5   5   20.23    2.00   0 
  -1  -7   7  117.70    4.15   0 
   0  -8   8   98.11    4.11   0 
   4  -1   3  530.22    4.74   0 
   4   0   1  571.08    5.47   0 
   6  -2   3  281.82    4.95   0 
  -4  -4   0    1.13    1.82   0 
  -4  -3  -2  392.35    5.27   0 
  -3  -3   1  107.27    2.78   0 
  -1  -4   5  152.02    2.97   0 
  -1  -3   4  850.25    5.67   0 
   1  -7   8  350.03    4.98   0 
   1  -5   7  330.29    3.57   0 
   1   1  -2  289.93    2.55   0 
   5  -2   4  739.36    6.19   0 
  -4  -5   1  213.10    4.90   0 
  -3  -6   4   15.50    2.54   0 
  -2  -1  -1   68.40    1.48   0 
   0  -6   7 1083.17    8.15   0 
   3   1  -1 7150.45   17.83   0 
   5   1  -2   11.56    2.38   0 
  -3  -5   3   22.14    2.27   0 
  -2  -2   1  533.34    4.48   0 
   1   0   1 4263.18    6.53   0 
   3   2  -6  160.21    3.57   0 
   4   2  -7   78.44    3.52   0 
   5   0   1 1397.93    9.55   0 
   6  -1   2  859.37    8.21   0 
   6   0   0  101.39    3.52   0 
  -4  -4  -1   14.41    2.08   0 
  -2  -6   5  198.64    4.50   0 
  -1  -6   6   60.42    2.90   0 
   1  -8   8  251.84    5.15   0 
   2   2  -6  178.66    3.21   0 
   4   2  -6   29.54    2.42   0 
   4   2  -5   32.59    2.70   0 
   5  -1   3  270.53    4.12   0 
  -4  -5   0  612.48    7.72   0 
  -3  -3   0  290.31    4.21   0 
  -2  -5   4  244.26    4.49   0 
   3   2  -4   63.90    2.52   0 
   5   1  -1    5.62    1.84   0 
   6  -2   4   56.07    2.97   0 
  -2  -4   3 3026.30   13.13   0 
  -2  -3   2  390.41    4.36   0 
   0  -7   7    0.44    2.29   0 
   0  -5   6    4.30    1.39   0 
   0   1  -3 1194.30    3.76   0 
   2  -5   7  161.91    2.25   0 
   3   1   0    8.31    1.38   0 
   4   0   2 1709.84    8.86   0 
   6   0   1  226.89    4.88   0 
  -3  -5   2   77.99    3.06   0 
  -3  -4   1  111.24    3.09   0 
  -1  -5   5  317.35    4.54   0 
   2   2  -4  431.23    4.45   0 
   4   1   0 1792.56    9.99   0 
   6  -1   3  614.67    6.92   0 
  -4  -5  -1  213.90    4.82   0 
  -3  -2  -3 1483.41    8.05   0 
  -2  -1  -2 1262.44    5.61   0 
  -1  -2   2  462.51    3.53   0 
  -1   0  -2 1352.79    3.09   0 
   0  -8   7  142.05    4.52   0 
   3   2  -3 1425.59    8.87   0 
   5   0   2   78.80    2.54   0 
   5   1   0   36.19    2.23   0 
   5   2  -3   90.94    3.60   0 
  -4  -4  -3  969.38    8.73   0 
  -3  -3  -1  119.48    2.82   0 
  -2  -6   4  853.70    8.49   0 
  -1  -4   4 1638.62    8.75   0 
   1   1  -1  664.79    3.59   0 
   2   0   2  862.10    4.12   0 
  -1  -3   3  984.18    5.96   0 
   0  -4   5  643.95    4.91   0 
   1   2  -5  107.04    2.11   0 
   2   2  -3   25.16    1.42   0 
   3   2  -2  262.21    3.93   0 
   4   2  -2  175.02    3.65   0 
   5  -2   5  238.87    3.47   0 
   6   0   2   16.79    2.55   0 
  -3  -5   1  453.07    6.13   0 
  -3  -4   0 2668.66   13.21   0 
  -2  -5   3   57.14    2.43   0 
   0  -6   6  200.94    3.88   0 
   4   1   1  911.11    6.97   0 
   5  -1   4  537.33    5.38   0 
   5   2  -2  110.72    3.51   0 
  -2  -4   2 2514.10   11.80   0 
   0  -3   4  109.93    1.86   0 
   1  -7   7  112.51    3.26   0 
   3   1   1 7212.35   16.66   0 
   5   1   1    4.36    1.53   0 
  -3  -6   1  125.09    4.19   0 
  -1  -7   5  814.99    8.58   0 
   1  -8   7  565.02    7.04   0 
   3   3  -6 1195.93    9.22   0 
   4   0   3  283.83    3.65   0 
   4   2  -1  187.11    3.65   0 
   5   0   3  114.16    3.00   0 
   6  -2   5 1073.91    8.11   0 
  -2  -6   3  490.06    6.48   0 
  -2  -1  -3  194.76    2.27   0 
   0  -7   6   55.02    2.73   0 
   2   2  -2  230.49    3.09   0 
   3   2  -1  139.68    2.83   0 
  -2  -2  -1  484.35    4.15   0 
   0  -8   6    4.00    2.38   0 
   1  -5   6  195.65    2.90   0 
   2  -6   7  229.91    3.27   0 
   3  -5   7  719.41    3.57   0 
   3   0   3 3083.81    9.46   0 
   4   3  -4  413.84    5.89   0 
   6   0   3    1.66    2.20   0 
  -3  -3  -3  381.91    4.64   0 
  -2  -7   3 1120.27   10.47   0 
  -2  -5   2  760.96    7.23   0 
   0  -5   5   22.25    1.66   0 
   3   3  -4 1131.44    8.44   0 
   5   2   0   17.43    2.04   0 
   7  -2   5   54.89    3.55   0 
  -1  -4   3  599.36    5.30   0 
   1   2  -3  317.40    3.10   0 
   4   1   2 1105.49    7.43   0 
  -2  -4   1  599.72    5.82   0 
  -2  -3   0 1482.82    8.08   0 
  -1  -2   1   35.31    1.19   0 
   2  -4   6  580.37    3.28   0 
   2   3  -5  186.80    3.28   0 
  -1  -7   4  501.40    6.74   0 
  -1  -3   2 1127.28    6.30   0 
   0  -6   5  177.26    3.65   0 
   1  -6   6   65.33    2.35   0 
   2  -8   7  107.05    3.58   0 
   3   2   0  601.02    5.36   0 
  -3  -6  -1  125.36    3.92   0 
  -3  -4  -3  300.63    4.72   0 
  -2  -7   2  279.77    5.55   0 
  -2  -1  -4  489.36    3.46   0 
   3   1   2  800.60    5.44   0 
   5  -1   5  384.39    4.39   0 
  -2  -5   1 1605.58   10.34   0 
  -1  -5   3  922.94    7.30   0 
   0  -7   5  153.11    3.83   0 
   0  -4   4 2312.86    9.19   0 
   1  -7   6  103.39    3.28   0 
   1   1   0 1914.17    5.74   0 
   4   2   1  192.64    3.55   0 
   5   3  -1   29.86    2.45   0 
   6   0   4   68.00    3.01   0 
   1  -4   5  151.13    2.23   0 
   7  -1   5  236.21    5.19   0 
  -3  -5  -3   21.34    2.17   0 
  -2  -4   0  581.28    5.72   0 
  -1  -6   3  805.70    7.59   0 
   1   2  -2  429.87    3.46   0 
   3  -6   7 1578.78    7.32   0 
   4   4  -4    6.81    2.01   0 
  -2  -7   1  749.96    8.62   0 
  -1  -7   3  365.33    5.85   0 
  -1  -4   2  444.37    4.65   0 
   5   2   2  100.85    3.23   0 
   5   3   0  338.22    5.51   0 
   6   2   2  645.08    7.83   0 
  -3  -5  -4  133.57    3.91   0 
  -2  -5   0   70.48    2.57   0 
   0  -3   3  146.17    2.12   0 
   2   2   0  859.26    5.48   0 
   3  -7   7  142.98    3.19   0 
   3   2   1  131.06    2.63   0 
   1   3  -5 1043.01    6.32   0 
   2  -5   6  159.49    2.49   0 
  -2  -4  -1  625.11    5.94   0 
  -1  -5   2  796.31    6.81   0 
  -1  -3   1  212.28    2.83   0 
   1  -5   5  330.82    3.80   0 
   4   4  -2  221.76    4.47   0 
  -1  -7   2   16.99    2.64   0 
  -1  -6   2  991.94    8.49   0 
  -1  -2   0  465.33    3.45   0 
   2  -8   6  419.73    6.12   0 
   2  -6   6  685.47    5.75   0 
   3   0   4  251.70    2.71   0 
   3   4  -3  337.77    4.90   0 
   5   0   5   42.83    2.25   0 
   5   3   1   31.23    2.39   0 
   6   1   4  198.54    4.27   0 
   7   0   5    2.83    2.83   0 
  -1   0  -3 2400.06    4.11   0 
   1  -6   5  344.25    4.53   0 
   1   3  -4  898.53    5.74   0 
   2   4  -5  902.21    7.25   0 
   3   1   3 1323.31    6.83   0 
   3   3   0  305.18    4.20   0 
   0  -2   2  132.87    1.59   0 
   4  -5   7   29.51    1.24   0 
   4   4  -1   13.37    1.98   0 
   5  -3   7   13.14    1.13   0 
  -2  -4  -2 2446.43   11.62   0 
  -1  -4   1   36.50    1.69   0 
   0  -4   3 2369.31    9.40   0 
   2   3  -1  855.48    6.18   0 
   2   4  -4  357.01    4.57   0 
   3  -1   5 1016.96    4.16   0 
   3   2   2  248.89    3.49   0 
  -2  -5  -2  743.45    7.28   0 
  -2  -3  -3 2105.77    9.68   0 
   0  -8   3 1090.82   10.33   0 
   3   5  -5  203.26    4.54   0 
   4   1   4  660.16    5.53   0 
  -2  -6  -2  313.98    5.35   0 
  -1  -7   1  510.17    6.85   0 
  -1  -6   1  137.05    3.45   0 
  -1  -5   1  308.49    4.38   0 
   0  -7   3   70.06    2.93   0 
   0  -6   3  114.49    3.16   0 
   0  -5   3 1084.09    7.35   0 
   1   3  -3  958.33    5.83   0 
   4   4   0    1.68    2.03   0 
  -2  -4  -3 2836.09   12.62   0 
   1  -8   4  164.62    4.64   0 
   3  -8   6  158.06    4.45   0 
   3   3   1  119.18    2.90   0 
   3   4  -1  106.75    2.91   0 
   3   5  -4  134.54    3.61   0 
   6   2   4   52.66    2.90   0 
  -1  -3   0  603.35    4.66   0 
   2  -8   5  129.18    4.15   0 
   6  -2   7   55.49    2.32   0 
   1  -7   4  468.95    6.09   0 
   1  -4   4 1622.95    7.10   0 
   3   5  -3   19.98    2.07   0 
   5   1   5  419.19    5.16   0 
   5   3   3  184.24    4.28   0 
  -2  -5  -4  250.05    4.60   0 
  -2  -4  -4  339.31    4.59   0 
  -1  -4   0 1788.61    9.12   0 
   0  -3   2  136.11    2.08   0 
   1  -5   4  102.63    2.40   0 
   2   3   0 1384.67    7.70   0 
   2   4  -2 2460.18   11.36   0 
   3  -7   6  242.95    4.21   0 
   4   5  -1  197.05    4.47   0 
  -1  -5   0  295.87    4.35   0 
   0  -7   2  729.44    7.77   0 
   0   2  -3    9.59    0.73   0 
   1   3  -2 1052.10    6.05   0 
   2  -7   5  697.73    7.00   0 
   3   4   0 2671.03   12.81   0 
  -2  -5  -5   19.71    2.31   0 
  -2  -4  -5  930.20    7.54   0 
   0  -6   2  295.31    4.53   0 
   2  -6   5  196.71    3.48   0 
   3  -6   6    7.29    1.69   0 
   3  -4   6  747.12    3.74   0 
   3   5  -2   71.50    2.78   0 
   5   0   6 1841.94    9.28   0 
   0  -4   2  209.00    2.97   0 
   2  -5   5   18.78    1.49   0 
   2  -4   5  865.42    4.68   0 
   2   5  -4  238.24    4.09   0 
   3   3   2 1519.31    8.89   0 
   4   2   4  156.69    3.10   0 
   4   3   3 1430.90    9.51   0 
   4   5   0  797.28    8.30   0 
   5  -2   7   34.61    1.39   0 
   6   2   5 1226.19   10.17   0 
  -1  -6  -1  137.58    3.55   0 
  -1  -3  -1  217.67    2.92   0 
   1   4  -4 1585.39    8.39   0 
   4   1   5  250.06    3.51   0 
   6  -1   7   12.33    1.93   0 
   6   1   6  230.57    4.70   0 
  -1  -7  -2   18.36    2.44   0 
  -1  -5  -1  298.43    4.43   0 
  -1  -4  -1   37.99    1.75   0 
   2   5  -3   59.60    2.57   0 
   3  -8   5   21.48    3.28   0 
   3   4   1  109.64    2.92   0 
   4   4   2  204.46    4.16   0 
   5   2   5  230.87    4.35   0 
   3   6  -3   68.92    3.35   0 
   0   1  -1 9999.99    9.59   0 
   1  -8   2  235.43    5.43   0 
   1  -6   3  809.36    7.05   0 
   1   3  -1  215.88    2.84   0 
  -1   0  -4   27.36    0.61   0 
   2  -7   4  329.50    5.26   0 
   2   5  -2  749.00    6.99   0 
   4  -7   6  388.49    5.28   0 
   5   1   6  510.29    5.50   0 
   0  -7   0    1.64    1.89   0 
   0  -2   1 1303.19    4.87   0 
   3  -7   5  406.13    5.58   0 
   3   3   3  315.23    4.28   0 
   3   6  -2  542.19    6.93   0 
   5  -1   7   97.01    2.19   0 
   6   2   6  208.71    4.72   0 
   0  -4   1   14.10    1.37   0 
   1  -7   2   19.15    2.46   0 
   1  -2   3  326.87    1.95   0 
   3   4   2  164.45    3.44   0 
   4   2   5   35.61    2.02   0 
   5   4   4  331.75    5.87   0 
  -1  -6  -4  387.87    6.03   0 
  -1  -5  -3  873.75    7.59   0 
   0   2  -2  139.06    1.67   0 
   4   5   2  317.64    5.44   0 
   0  -6   0 1381.32    9.76   0 
   1  -3   3  966.47    4.66   0 
   2   5  -1 1539.15    9.82   0 
   3   5   1  468.33    5.95   0 
   4  -8   5  160.06    4.75   0 
   4  -6   6   84.26    2.66   0 
  -1  -6  -5  314.30    5.50   0 
  -1  -5  -4  102.93    3.18   0 
  -1  -2  -3  322.93    3.12   0 
   1  -6   2 1074.39    8.28   0 
   1   2   1   38.45    1.18   0 
   1   3   0  665.49    4.88   0 
   2   3   2  442.66    4.47   0 
   2   4   1  604.62    5.80   0 
   2   6  -3  507.83    6.27   0 
   3  -6   5   48.18    2.24   0 
   6   1   7   10.28    2.62   0 
  -1  -6  -6   66.16    3.16   0 
   0  -5   0   -0.23    1.20   0 
   2  -5   4  244.33    3.48   0 
   2   2   3   31.03    1.32   0 
   3   6   0  548.20    6.94   0 
  -1  -5  -5  316.57    4.93   0 
   0  -6  -1  347.16    5.16   0 
   1   4  -1   35.39    1.81   0 
   4   1   6  380.78    4.14   0 
   4   5   3  398.16    6.05   0 
  -1  -5  -6  195.98    4.15   0 
   0   3  -3  165.67    2.20   0 
   1   1   2  287.17    2.28   0 
   3  -7   4   20.15    2.61   0 
   3   5   2   68.21    2.74   0 
  -1  -4  -5  147.60    3.15   0 
  -1  -3  -4  877.12    6.12   0 
   0  -7  -3   63.11    3.20   0 
   3  -5   5  206.69    3.17   0 
   4  -5   6  131.80    2.63   0 
   6   2   7   57.31    3.27   0 
  -1  -2  -4 2338.21    8.46   0 
   0  -5  -1  407.22    4.96   0 
   1  -6   1  136.85    3.46   0 
   1   5  -2  784.18    6.67   0 
   2  -6   3  512.40    5.75   0 
   2  -4   4  344.94    3.37   0 
   2   6  -1  325.17    5.13   0 
   4  -8   4   51.38    3.91   0 
   0  -3   0    0.71    0.74   0 
   2   4   2 2521.11   11.65   0 
   2   5   1 1631.82   10.28   0 
   0  -6  -3   99.08    3.42   0 
   1  -4   2  451.30    4.18   0 
   1   3   1  212.37    2.89   0 
   1   4   0 1803.52    9.07   0 
   0   2  -1 1377.50    5.13   0 
   2   6   0  365.30    5.45   0 
   3  -6   4   16.83    2.27   0 
   3   4   4  131.37    3.36   0 
   3   6   2  529.15    6.93   0 
   5   2   7   34.15    2.64   0 
   6   3   7  192.33    5.02   0 
   0  -6  -4  759.81    8.05   0 
   0  -5  -2   24.25    1.83   0 
   1   6  -3  728.46    6.98   0 
   3  -7   3  170.14    4.39   0 
   4  -6   5  383.70    5.17   0 
   5   4   6   31.11    2.74   0 
   0  -6  -5  175.35    4.52   0 
   1  -5   1  323.23    4.23   0 
   1   2   2  449.24    3.55   0 
   2  -3   4  343.35    2.68   0 
   2   7  -1  759.89    8.39   0 
   3  -4   5   66.79    1.69   0 
   4   3   6  848.48    7.50   0 
   0  -6  -6  199.92    4.71   0 
   0   4  -3 2507.57    9.63   0 
   1  -7  -2   17.11    2.38   0 
   1   6  -2  982.93    8.13   0 
   2  -6   2  320.22    4.83   0 
   2   2   4  463.18    4.09   0 
   2   5   2  868.99    7.61   0 
   4  -7   4  246.40    5.12   0 
   4  -4   6  839.46    4.86   0 
   1  -3   2 1049.05    5.18   0 
   2   4   3 3106.38   13.10   0 
   3   6   3   56.98    2.95   0 
   4   5   5   87.90    3.45   0 
   5   3   7    9.76    2.48   0 
   0  -5  -4  106.04    3.05   0 
   0  -4  -2  185.92    3.17   0 
   0  -3  -1 1413.96    6.87   0 
   1  -6  -1  146.97    3.58   0 
   3   5   4  130.91    3.59   0 
   4   0   7   17.19    1.25   0 
   6   2   8   13.50    2.64   0 
   1   3   2 1046.86    6.37   0 
   2  -7   0  207.36    4.70   0 
   3  -7   2  391.94    6.24   0 
   4   4   6  893.99    8.36   0 
   0  -5  -6    3.80    1.74   0 
   1  -4   1   35.83    1.51   0 
   2   6   2  306.28    5.15   0 
   5  -5   6  205.70    3.64   0 
   5   4   7   38.81    2.91   0 
   0  -4  -3 2428.70   11.12   0 
   0   5  -3 1113.80    7.38   0 
   1  -6  -2 1007.04    8.86   0 
   1   7  -2   16.85    2.49   0 
   2  -6   1  317.00    4.86   0 
   2   5   3   54.15    2.42   0 
   3   2   6  163.57    2.99   0 
   4  -7   3  461.56    6.92   0 
   4   2   7   81.25    2.54   0 
   0  -3  -2  144.20    2.50   0 
   1   5   1  337.17    4.60   0 
   1   6   0  361.39    5.16   0 
   4  -6   4   56.45    2.86   0 
   4  -5   5   89.15    2.50   0 
   5  -7   4  253.10    5.70   0 
   5   0   8   31.33    1.71   0 
   1  -6  -3  708.34    7.72   0 
   1  -5  -1  318.67    4.50   0 
   1   4   2  420.48    4.65   0 
   3  -7   1  390.21    6.45   0 
   4   3   7  843.47    7.53   0 
   5  -3   7   11.98    1.02   0 
   5   2   8  118.20    3.23   0 
   0  -4  -6   56.72    2.51   0 
   0   2   0   12.74    0.72   0 
   0   4  -1   14.12    1.21   0 
   1  -6  -4  371.05    5.91   0 
   1  -2   2  454.97    2.64   0 
   1   1   3  891.38    4.11   0 
   1   7  -1  516.32    6.63   0 
   2   6   3  485.93    6.45   0 
   3  -3   5  659.23    3.66   0 
   1  -6  -5  308.50    5.63   0 
   1  -4   0 1894.42    9.05   0 
   1   2   3  340.11    3.26   0 
   2  -6   0  337.30    5.17   0 
   4   4   7  270.52    5.10   0 
   0  -3  -3  164.87    2.70   0 
   1   6   1  146.68    3.56   0 
   1   7   0  216.37    4.56   0 
   2   2   5   71.14    1.90   0 
   2   5   4  238.07    4.32   0 
   3   4   6  721.16    7.10   0 
   4  -7   2  350.25    6.21   0 
   5   4   8   13.85    3.09   0 
   0   5  -1  429.79    4.88   0 
   1  -3   1  212.03    2.54   0 
   1   3   3  969.28    6.27   0 
   2  -5   1 1513.40    9.23   0 
   2   3   5  177.67    3.18   0 
   3  -5   3   20.89    1.81   0 
   0   4   0  434.64    4.43   0 
   2  -6  -1  310.98    5.13   0 
   2   6   4  832.59    8.54   0 
   3  -4   4  134.82    2.42   0 
   3   5   6   51.59    3.12   0 
   4  -6   3   17.21    2.55   0 
   0  -3  -5  489.06    4.95   0 
   0  -2  -2  128.51    1.90   0 
   1   7   1  521.71    6.84   0 
   2   0   5  492.15    2.65   0 
   2   4   5  823.84    7.11   0 
   0  -3  -6  166.03    3.13   0 
   1  -5  -5  332.41    5.25   0 
   1  -4  -1   37.74    1.72   0 
   2  -6  -2  271.13    5.04   0 
   2  -3   3 2063.89    7.20   0 
   3  -6   1  127.57    3.53   0 
   5  -4   6   33.74    2.00   0 
   0   5   0    1.48    1.23   0 
   1  -5  -6  221.14    4.60   0 
   1   5   3  944.69    7.81   0 
   2   5   5   19.56    2.00   0 
   4  -4   5 1207.83    6.92   0 
   4   2   8   35.11    2.18   0 
   4   3   8  394.04    5.36   0 
   0   3   1 1338.09    6.72   0 
   0   7  -2  726.37    7.49   0 
   3   2   7  197.66    3.17   0 
   3   3   7  587.07    5.93   0 
   4   4   8  143.98    4.13   0 
   0   4   1   14.23    1.33   0 
   1  -4  -2  444.94    4.85   0 
   1  -3   0  691.83    4.77   0 
   2   6   5  189.61    4.48   0 
   3  -6   0  590.94    7.11   0 
   3   4   7  925.36    8.11   0 
   4  -6   2   25.46    2.43   0 
   5   3   9   21.64    2.67   0 
   6  -6   4   76.03    4.16   0 
   0   7  -1  242.38    4.62   0 
   1   4   4 1707.16    9.67   0 
   2  -5  -1 1503.57    9.92   0 
   5  -6   3  427.72    6.69   0 
   0  -2  -4 1117.97    6.08   0 
   1  -4  -3  664.11    6.12   0 
   1   2   4 2355.59    8.64   0 
   2  -4   1  589.45    5.21   0 
   2   3   6 1125.26    7.59   0 
   3  -6  -1  122.11    3.99   0 
   0  -2  -6   44.66    1.77   0 
   0  -2  -5  609.44    4.82   0 
   0   7   0    0.09    1.76   0 
   1  -4  -7  202.85    4.22   0 
   2  -5  -2  769.92    7.45   0 
   3  -4   3  309.65    3.78   0 
   4  -5   3  393.14    5.30   0 
   6  -5   5  144.18    4.13   0 
   0   6   1  342.05    5.04   0 
   1  -4  -6  578.21    6.46   0 
   1  -4  -5  152.74    3.40   0 
   1   6   4  370.82    5.68   0 
   3  -6  -2  551.50    7.36   0 
   0   1   1 9072.02   10.91   0 
   0   4   2  198.88    3.25   0 
   1  -3  -1  196.36    2.78   0 
   1  -2   1   33.27    0.95   0 
   2  -5  -3   55.90    2.59   0 
   3  -6  -3   61.52    3.29   0 
   5  -6   2  449.95    7.14   0 
   0   3   2  129.01    2.33   0 
   0   5   2   22.95    1.74   0 
   0   7   1  243.34    4.79   0 
   1   1   4 2403.38    7.09   0 
   2  -5  -5   18.37    2.26   0 
   2  -5  -4  242.09    4.64   0 
   3   4   8  209.73    4.46   0 
   4  -6   0  122.05    3.98   0 
  -1   3  -3  980.00    4.74   0 
   0  -1  -2   72.81    1.15   0 
   0   6   2  298.28    4.84   0 
   1   4   5  152.81    3.33   0 
   2  -4   0  642.18    5.65   0 
   2  -3   2  375.36    3.44   0 
   3  -5   0  262.80    4.60   0 
   3  -3   4 1018.77    5.37   0 
   3   3   8  204.01    3.84   0 
   3   5   8  336.28    5.78   0 
   4  -4   4    8.29    1.51   0 
   4   0   8  955.79    4.21   0 
  -1   5  -2  820.11    6.32   0 
   0   7   2  692.51    7.97   0 
   1  -3  -2 1024.03    6.42   0 
   1   3   5 1016.08    6.89   0 
   1   6   5  305.23    5.48   0 
   4  -5   2  278.21    4.78   0 
   5  -4   5  149.51    3.21   0 
   0   2   2  134.25    1.97   0 
   2   5   7  162.77    4.04   0 
   3  -4   2  150.26    2.98   0 
   6  -5   4   15.60    3.06   0 
  -1   3  -2 1141.02    5.43   0 
   0   4   3 2345.79   10.89   0 
   0   6   3  102.21    3.15   0 
   1  -3  -7  819.31    7.33   0 
   1  -3  -3  961.53    6.56   0 
   2   3   7  168.21    3.31   0 
   3  -5  -1  455.59    5.95   0 
   5  -5   3  187.19    4.24   0 
  -1   4  -1   34.62    1.63   0 
  -1   5  -1  336.32    4.24   0 
  -1   6  -1  140.61    3.39   0 
   1  -3  -6   20.31    1.68   0 
   1  -3  -5 1007.58    7.40   0 
   1  -3  -4  897.93    6.67   0 
   2  -4  -8   34.19    2.74   0 
  -1   7  -1  537.59    6.66   0 
   0  -1  -6   42.00    1.47   0 
   1   5   6  198.07    4.25   0 
   2  -4  -7  504.99    6.81   0 
   3  -5  -3   25.62    2.71   0 
   4  -5   1  198.55    4.21   0 
  -1   5   0  279.32    4.11   0 
  -1   6   0  365.84    5.17   0 
   1  -2   0  459.72    3.23   0 
   1   6   6   58.13    3.00   0 
   2  -4  -6  570.58    6.92   0 
   2  -4  -5  857.53    8.04   0 
   2  -4  -3 2742.49   13.09   0 
   3  -5  -4  131.72    3.97   0 
   3   4   9  178.14    4.28   0 
   4  -4   3  952.00    7.26   0 
   5  -5   2   82.71    3.65   0 
   6  -5   3   14.08    3.23   0 
   6  -4   5  200.10    4.49   0 
   0   5   4   93.75    2.85   0 
   0   6   4  758.76    7.89   0 
   2  -2   3   27.01    0.89   0 
   2   5   8   55.24    3.26   0 
   3  -4   1  109.06    2.68   0 
   0   4   4 2528.97   11.70   0 
   1   3   6   20.40    1.66   0 
   2   4   8   36.45    2.51   0 
   5  -4   4  300.35    4.67   0 
  -1   5   1  300.13    4.30   0 
  -1   7   1  527.26    6.76   0 
   0   2   3    7.40    0.99   0 
   3   1   8  242.73    2.89   0 
   4  -5  -1  195.03    4.56   0 
   4  -2   6   27.18    1.14   0 
   5  -5   1  162.17    4.66   0 
   1  -2  -7  392.35    4.84   0 
   2  -3  -8  630.51    7.52   0 
   2  -3   0 1366.69    7.32   0 
   6  -3   6  251.52    4.31   0 
  -1   2  -2  499.70    2.82   0 
  -1   3   0  656.56    4.62   0 
  -1   4   1   33.45    1.64   0 
  -1   6   2 1034.33    8.80   0 
  -1   7   2   16.27    2.56   0 
   0   3   4  112.45    2.43   0 
   0   6   5  164.69    4.12   0 
   1  -2  -1   31.47    1.10   0 
   4  -4   2  221.56    3.99   0 
   5  -5   0   92.35    4.11   0 
   6  -4   4   11.89    3.00   0 
  -1   5   2  788.17    6.99   0 
   1  -2  -6 1155.83    7.60   0 
   1   1   5 1518.78    6.00   0 
   1   4   7  208.24    3.94   0 
   2  -3  -7  167.40    3.89   0 
   3  -4  -6  737.81    8.57   0 
   3  -4  -1  105.21    2.93   0 
   5  -4   3  218.14    4.39   0 
   0   4   5  648.62    6.26   0 
   1  -2  -5  107.51    2.53   0 
   1  -2  -2  485.55    3.91   0 
   1   2   6 1183.74    6.73   0 
   2  -3  -6 1089.46    8.83   0 
   2  -3  -1  895.49    6.28   0 
   2   5   9  404.97    6.47   0 
   3  -4  -4  135.14    3.86   0 
   3  -4  -3  290.01    4.98   0 
   3  -4  -2  156.14    3.61   0 
  -1   4   2  433.52    4.74   0 
  -1   6   3  792.44    7.92   0 
  -1   7   3  366.26    6.06   0 
   1  -2  -4 2367.35    9.69   0 
   1  -2  -3  336.19    3.52   0 
   2  -3  -5  171.02    3.68   0 
   4  -4   1   13.55    1.96   0 
  -1   2  -1   36.07    1.00   0 
  -1   5   3  885.72    7.64   0 
   0   5   6    2.93    2.02   0 
   1   3   7  837.32    6.76   0 
   1   5   8  124.67    3.98   0 
   2  -3  -4  341.84    4.63   0 
   2  -3  -3 2103.84   10.56   0 
   2  -3  -2  360.21    4.29   0 
   2   0   6  129.54    1.37   0 
   6  -4   3   57.36    3.54   0 
   0   3   5  448.40    4.78   0 
   2   2   8   20.32    1.52   0 
   4  -4   0   -0.57    1.92   0 
   5  -4   2   89.29    3.39   0 
   2  -2   2  236.71    2.36   0 
  -1   4   3  644.50    5.96   0 
   0   4   6   59.27    2.39   0 
   1   4   8  305.18    4.82   0 
   2   3   9  145.88    3.41   0 
   3  -3  -7  552.33    7.43   0 
   4  -4  -4    5.00    2.23   0 
   4  -4  -3  902.54    9.19   0 
   4  -4  -2  195.92    4.57   0 
   4  -4  -1   12.65    1.89   0 
   5  -4   1  444.71    6.45   0 
   6  -4   2    8.78    3.04   0 
  -2   7   0  213.28    4.50   0 
  -1   2   0  497.74    3.39   0 
  -1   5   4  100.41    3.00   0 
   3  -3   1  109.02    2.42   0 
   3  -2   4   62.54    1.38   0 
   4  -3   3 1325.44    7.96   0 
  -2   5  -1 1557.05    9.08   0 
  -2   6   0  373.56    5.19   0 
  -1   6   5  310.17    5.47   0 
   0   5   7   88.37    3.21   0 
   2  -2  -7  205.14    3.96   0 
   3  -3  -6 1238.58   10.26   0 
   4  -1   7  397.65    2.27   0 
   5  -3   4   27.22    2.07   0 
  -2   6   1  309.22    4.93   0 
  -1   4   4 1566.90    9.54   0 
   0   0  -5   -0.05    0.59   0 
   0   1   3 1155.25    4.85   0 
   1   2   7  395.61    4.18   0 
   1   5   9   53.60    3.04   0 
   3  -3  -5  640.22    7.17   0 
   3  -3   0  289.04    3.93   0 
   5  -4  -1  422.84    6.63   0 
  -2   5   0   74.07    2.38   0 
  -2   7   2  292.31    5.46   0 
  -1   3   3  965.10    6.58   0 
  -1   5   5  346.23    5.27   0 
   0   4   7    6.26    1.94   0 
   1   3   8  228.34    3.81   0 
   2  -2  -6  170.37    3.61   0 
   3  -3  -4 1039.41    8.65   0 
  -2   5   1 1478.78    9.53   0 
  -2   6   2  330.08    5.27   0 
   0   2   5  580.26    4.72   0 
   1   4   9   69.91    3.17   0 
   2  -2   1  497.74    3.68   0 
   3  -3  -3  384.95    5.18   0 
   3  -3  -2 1519.73    9.55   0 
   4  -3   2  382.71    4.62   0 
   4  -2   5   30.86    1.40   0 
   7  -3   4  401.56    6.93   0 
  -2   4  -2 2407.67    9.59   0 
  -2   4  -1  606.24    5.17   0 
   2  -2  -5   73.16    2.37   0 
   3  -2  -8    6.33    2.17   0 
   3   1   9  436.95    3.61   0 
   5  -3   3  174.37    3.81   0 
  -1   4   5  147.47    3.30   0 
   0   0  -4    3.80    0.53   0 
   1  -1  -5 1571.60    7.70   0 
   1  -1   1  650.29    2.62   0 
   4  -3  -5  291.09    5.74   0 
   6  -3   3   21.64    2.80   0 
  -2   4   0  584.29    5.29   0 
  -1   3   4  894.33    6.61   0 
   2   3  10  197.31    3.96   0 
   4  -3  -4  415.15    6.41   0 
   5  -3   2  955.86    8.31   0 
  -2   4   1  599.67    5.58   0 
  -2   5   3   55.02    2.69   0 
  -2   6   4  820.68    8.55   0 
   0   3   7  169.55    3.32   0 
   0   4   8   -0.42    2.00   0 
   2  -2  -3   26.03    1.52   0 
   2  -2  -1  512.37    4.34   0 
   4  -3  -3 1305.66   10.34   0 
   4  -3  -2  362.13    5.54   0 
   4  -3   0   62.77    2.41   0 
   0   0  -3    0.61    0.35   0 
   0   1   4 2044.39    7.05   0 
   1  -1  -4 2418.78    8.87   0 
   4   1  10    0.94    1.07   0 
   5  -3   1   35.03    2.59   0 
   6  -3   2   97.70    3.67   0 
  -2   4   2 2400.93   11.47   0 
  -1   4   6  575.32    6.38   0 
  -1   5   7  330.33    5.59   0 
   0   2   6   44.46    1.65   0 
   1   2   8 1042.39    6.92   0 
   2  -1  -7  559.00    5.97   0 
   5  -3  -3  174.32    4.90   0 
   7  -2   5   51.26    3.92   0 
  -2   5   4  234.13    4.42   0 
  -1   2   3  343.40    3.60   0 
   1  -1  -3  863.26    4.93   0 
   3  -2  -5  158.12    3.65   0 
   4  -2   4  156.23    2.62   0 
   5  -3  -2  869.33    9.17   0 
   5  -3  -1   28.79    2.53   0 
   6  -2   5 1135.29    8.80   0 
  -2   4   3 2896.60   13.09   0 
   1  -1  -2  290.36    2.65   0 
   3  -2   2  234.40    2.96   0 
   3  -1  -8  227.21    4.98   0 
  -2   3  -2  400.54    3.50   0 
  -2   3  -1  871.78    5.44   0 
  -2   5   5   20.57    2.18   0 
  -1   4   7  208.76    4.35   0 
   0   0  -2  117.12    0.98   0 
   0   3   8  106.04    3.07   0 
   0   4   9   28.91    2.42   0 
   1  -1  -1  678.30    3.61   0 
   1   1   7  327.91    3.27   0 
   2  -1  -6 1191.52    8.24   0 
   3  -2  -4   65.35    2.50   0 
   4  -2  -6   31.07    2.69   0 
   5  -1   7   96.00    2.23   0 
   7  -2   4  163.38    5.02   0 
  -3   6   1  123.89    3.55   0 
  -2   3   0 1436.41    7.34   0 
   3  -2  -3 1531.35    9.56   0 
   5  -2   4  735.05    6.51   0 
   6  -1   7   11.90    2.18   0 
  -2   3   1  853.30    6.01   0 
  -2   4   4  360.15    4.99   0 
  -1   2   4 2353.85    9.63   0 
  -1   3   6   19.91    1.70   0 
   1   3  10  538.41    6.24   0 
   3  -2  -2  232.79    3.81   0 
   3  -2   1  124.02    2.36   0 
   3  -1  -7  267.87    4.98   0 
   4  -2   3  289.96    3.72   0 
   6  -2   4   53.84    3.01   0 
  -2   3   2  378.53    4.36   0 
  -2   5   6  162.53    4.16   0 
   0   1   5 1570.40    6.70   0 
   1   0  -6  118.21    2.35   0 
   2  -1  -5 1109.30    7.50   0 
   3  -2  -1  125.38    2.69   0 
   3  -2   0  591.33    5.14   0 
   4  -2  -4  149.52    3.85   0 
  -3   5   0  257.13    4.22   0 
  -3   5   1  468.42    5.84   0 
  -2   4   5  891.88    7.97   0 
  -1   4   8  320.43    5.32   0 
   1   2   9  328.48    4.24   0 
   4  -2  -3  299.61    5.11   0 
   5  -2   3  102.41    3.00   0 
   6  -2   3  305.87    5.47   0 
  -3   5   2   70.15    2.94   0 
  -2   3   3 2059.42   10.22   0 
   4  -2   2  178.37    3.13   0 
   4  -1  -7  430.85    6.79   0 
  -1   2   5  103.32    2.35   0 
  -1   3   7  836.22    7.34   0 
   2  -1  -4  517.70    4.91   0 
   2   1   9   51.06    1.68   0 
   4  -2  -2  189.91    3.88   0 
   4  -2  -1  182.17    3.66   0 
   4  -2   0   41.19    2.20   0 
   4  -2   1  193.71    3.41   0 
   4  -1   6  344.20    3.07   0 
   5  -2  -3  102.16    3.71   0 
   5  -2  -2  104.55    3.81   0 
   5  -2   2  106.78    3.20   0 
   6  -2   2  705.33    7.99   0 
  -3   5   3   18.94    2.10   0 
  -2   4   6  614.89    6.92   0 
   2   0  -7  303.23    4.34   0 
   4  -1  -6  355.88    6.13   0 
   5  -2  -1  625.98    7.35   0 
   5  -2   0   22.23    2.40   0 
   5  -2   1  656.08    7.03   0 
   6  -2   0  113.45    3.99   0 
   6  -1   6  239.28    4.36   0 
  -3   5   4  133.88    3.77   0 
  -1   1   0 1828.10    5.28   0 
   0   2   8  208.30    3.44   0 
   1   0  -5 2988.95    9.91   0 
   1   3  11   72.76    3.32   0 
   3  -1   5  910.90    3.88   0 
   3   1  10  275.07    2.68   0 
   5  -1   6  525.55    4.92   0 
   7  -1   5  233.15    5.40   0 
  -3   4   0 2839.52   12.31   0 
  -3   4   1  109.63    2.99   0 
  -1   1  -1  734.62    2.87   0 
   0   4  11  233.74    5.39   0 
   2  -1  -3  201.66    2.98   0 
  -3   4   2  154.54    3.40   0 
  -3   5   5  214.55    4.77   0 
  -2   3   5  178.98    3.53   0 
  -2   4   7  515.20    6.67   0 
   0   3  10  115.21    3.62   0 
   1   2  10  579.45    5.77   0 
   2  -1   3  187.42    1.62   0 
   7  -1   4   53.87    3.83   0 
  -3   4   3  338.09    4.97   0 
   2  -1  -2 1416.46    7.07   0 
   2   0  -6  126.20    2.93   0 
  -3   4   4  142.02    3.73   0 
  -2   2   0  851.32    5.13   0 
  -2   3   6 1108.48    8.69   0 
  -2   4   8   34.36    2.95   0 
  -1   1   3  877.86    5.01   0 
   4  -1  -4  644.43    7.20   0 
   4   0  -7   18.16    2.52   0 
   5  -1  -4  536.41    7.50   0 
  -2   2   2  248.73    3.24   0 
  -1   2   7  395.01    4.82   0 
   0   1  -5 1591.60    5.26   0 
   0   2   9  319.59    4.48   0 
   1   0  -4   24.90    1.17   0 
   2  -1  -1   75.00    1.67   0 
   3  -1  -3 1365.71    8.66   0 
   4  -1   5  234.90    2.91   0 
   5  -1   5  385.42    4.53   0 
   6  -1   4  175.26    4.25   0 
  -3   4   5   72.05    2.94   0 
  -2   2  -1  513.57    3.69   0 
  -2   2   3   27.89    1.52   0 
   2  -1   0   67.67    1.53   0 
   2  -1   2 1253.75    4.71   0 
   4  -1  -3  502.48    6.15   0 
  -2   3   7  163.97    3.75   0 
   0   3  11   86.23    3.52   0 
   2  -1   1   74.39    1.42   0 
   3  -1  -2  781.17    6.28   0 
   3  -1   4  108.28    1.70   0 
   4   0  -6 1084.26   10.01   0 
   5  -1  -2   15.67    2.61   0 
   5   0   8   33.98    1.77   0 
   6  -1   0  103.97    4.13   0 
   6  -1   3  658.87    7.43   0 
  -4   5   1  210.06    4.32   0 
  -4   5   2  289.45    5.16   0 
  -3   4   6  788.27    8.32   0 
  -2   2   4  439.68    4.72   0 
   4  -1  -2  990.40    8.14   0 
   7   0   6  533.41    7.34   0 
  -3   3   0  308.12    3.89   0 
  -3   3   2 1558.45    9.30   0 
  -3   3   3  397.40    5.04   0 
  -2   2  -2  249.87    2.40   0 
  -1   2   8 1021.87    7.91   0 
  -1   3  10  555.20    7.07   0 
   0   0   3    1.60    0.48   0 
   2   1  10 1135.23    5.87   0 
   3  -1  -1 6579.02   17.06   0 
   4  -1   4  630.26    4.93   0 
   5  -1  -1    3.76    1.73   0 
   5  -1   0   36.16    2.54   0 
   5  -1   3  289.93    4.44   0 
   6   0   7   25.40    2.49   0 
  -3   3  -1  116.56    2.48   0 
  -3   3   4 1130.08    8.64   0 
  -2   2   5   77.85    2.36   0 
  -2   3   8  588.96    6.95   0 
  -1   1   5 1527.06    7.53   0 
   0   2  10   23.75    2.21   0 
   3  -1   0    6.98    1.28   0 
   3  -1   3 1340.26    6.04   0 
   4  -1  -1  894.75    7.46   0 
   4   0  -5  326.18    5.56   0 
   5  -1   2   11.33    1.99   0 
   7   0   5    2.12    3.10   0 
   1   0  -3 2485.95    7.70   0 
   3  -1   1 6839.94   15.56   0 
   3  -1   2  722.52    4.82   0 
   4  -1   0 1797.37   10.03   0 
   4  -1   1  890.89    6.86   0 
   4  -1   3  529.98    4.85   0 
  -3   3   5  659.03    6.94   0 
  -2   2   6  171.22    3.39   0 
   0   3  12   29.34    3.09   0 
   2   0  -4  319.11    3.79   0 
   2   2  12   76.83    2.61   0 
   4  -1   2  976.40    6.79   0 
   5   0  -4  145.78    4.30   0 
  -4   4   1   11.55    1.76   0 
  -4   4   2  211.72    4.23   0 
  -4   4   3  902.00    8.52   0 
  -1   1   6  702.62    5.47   0 
  -1   2   9  318.87    4.77   0 
  -1   3  11   68.74    3.61   0 
   0   0   4    3.19    0.57   0 
   4   0  -4  566.61    6.72   0 
   6   0   6   89.37    3.16   0 
  -4   4   4    7.06    2.01   0 
  -2   2   7  205.64    4.00   0 
   5   0  -3  119.33    3.83   0 
  -2   2  -3   27.98    0.91   0 
   0   2  11   55.66    2.80   0 
   6   0   5  193.17    4.30   0 
  -1   1   7  316.84    3.96   0 
   3   1  -6   90.56    2.92   0 
   4   0  -3  260.84    4.53   0 
   5   0  -2   84.41    3.28   0 
   6   0   4   72.51    3.30   0 
  -3   2   2  246.52    3.75   0 
  -3   2   3 1427.88    8.86   0 
  -2   2   8   21.22    1.96   0 
  -1   2  10  604.34    6.72   0 
   0   1  -4 2156.46    5.49   0 
   0   3  13    3.09    3.36   0 
   1   0  -2 1485.76    5.40   0 
   1   1  -5 1577.63    7.10   0 
   2   0   8    5.40    0.57   0 
   6   0   2   12.67    2.33   0 
   6   0   3    0.49    2.38   0 
   7   1   6  194.02    5.47   0 
  -3   2   4   63.15    2.35   0 
   4   2  -7   82.87    3.95   0 
   5   0  -1 1386.19   10.54   0 
   5   0   6 1853.06    9.46   0 
  -4   3   2  405.18    5.32   0 
  -4   3   3 1346.26    9.83   0 
  -4   3   4  416.62    5.86   0 
  -3   2   5  159.95    3.49   0 
  -2   1   1   74.28    1.72   0 
  -2   1   4  483.94    4.64   0 
  -1   1   8   90.79    2.57   0 
   4   0  -2 1668.34   10.46   0 
   4   1  -5  242.67    4.82   0 
   5   0   0   -0.02    1.94   0 
   5   1  -4  536.70    7.53   0 
  -4   3   1  279.03    4.33   0 
  -4   3   5  288.63    5.18   0 
  -3   2   0  566.14    4.84   0 
  -3   2   6  157.93    3.64   0 
  -2   2   9  261.33    4.78   0 
   0   0   6 4425.38   10.53   0 
   2   1  11   68.43    1.89   0 
   3   0  -2 5928.51   16.87   0 
   4   0   7   16.14    1.22   0 
   5   0   5   42.27    2.14   0 
  -4   3   0   62.21    2.26   0 
  -2   1   6 1235.80    8.14   0 
   0   1  10  105.05    2.84   0 
   2   0  -2  897.01    5.48   0 
   4   0  -1  587.66    6.08   0 
   5   0   1 1342.89    9.73   0 
   5   0   2   82.08    2.93   0 
   5   0   4  143.07    3.26   0 
  -3   2  -1  138.43    2.46   0 
  -3   2   7  188.14    4.11   0 
  -2   1   0   67.05    1.44   0 
  -2   2  10  380.94    6.05   0 
   4   1  -4  645.27    7.18   0 
   5   0   3  116.70    3.02   0 
   5   1  -3  259.47    5.25   0 
   6   1   7   12.98    2.71   0 
  -3   2   8    3.68    2.30   0 
  -2   1   7  549.91    5.82   0 
  -1   1   9    8.50    1.49   0 
   4   0   0  781.61    6.68   0 
   0   0   7    0.46    0.99   0 
   3   0  -1  151.22    2.77   0 
   4   0   6 1066.65    5.90   0 
   4   1  10    0.35    1.03   0 
   6   1   6  236.32    4.70   0 
  -1   0   4   26.41    1.18   0 
  -1   2  12  180.28    4.59   0 
   1   1  -4 2474.61    8.29   0 
   2   0  -1   97.10    1.86   0 
   4   1  -3  510.98    6.22   0 
   6   1   1  212.36    4.90   0 
   6   1   5  332.42    5.53   0 
  -4   2   3  294.32    4.60   0 
  -4   2   4  151.65    3.59   0 
  -4   2   5   28.71    2.58   0 
  -1   0   3 2414.22    7.55   0 
  -1   0   5 3000.34    9.81   0 
  -1   1  10  403.18    5.31   0 
   0   2  13   75.71    3.44   0 
   4   0   2 1665.69    8.95   0 
   4   0   5  312.23    3.55   0 
   4   2  -5   31.33    2.52   0 
   5   1  -1    6.76    2.32   0 
   6   1   4  194.74    4.65   0 
  -4   2   6   28.71    2.38   0 
  -3   1   3 1344.20    8.25   0 
  -3   1   4  107.50    2.70   0 
  -3   2  -2  258.43    2.93   0 
  -1   0   2 1474.73    5.41   0 
   3   0   0    1.06    0.96   0 
   4   0   3  268.09    3.61   0 
   4   0   4  563.00    4.85   0 
  -5   3   2  914.85    8.59   0 
  -4   2   1  195.94    3.52   0 
  -3   1   2  719.09    5.78   0 
  -3   1   5  928.34    7.48   0 
  -2   1   9   50.34    2.44   0 
  -1   0   6  121.76    2.26   0 
   0   0   8  139.93    2.33   0 
   3   0   7 1080.57    3.95   0 
   4   1  -2 1026.70    8.40   0 
   5   1   0   38.80    2.67   0 
   5   1   8   20.84    1.93   0 
  -5   3   1   32.18    2.28   0 
  -3   1   7  266.41    4.68   0 
   3   0   1  145.68    2.51   0 
   4   3  -6  849.42    9.20   0 
   5   2  -3  104.43    3.79   0 
  -4   2   0   44.91    1.90   0 
   1   1  12    9.80    1.86   0 
   2   0   0  186.14    2.23   0 
  -3   1   8  238.25    4.58   0 
   0   1  12    1.41    2.14   0 
   4   1  -1  941.45    7.79   0 
   5   1   7  106.21    2.78   0 
   6   2   8   15.47    2.71   0 
  -1   0   8   87.28    2.36   0 
   0   0   9    1.81    1.23   0 
   3   0   2 5675.59   13.45   0 
   5   1   2   14.07    1.84   0 
   5   1   6  560.53    5.80   0 
   5   2  -2  116.78    3.79   0 
  -5   2   3  103.28    3.57   0 
  -4   2  -1  190.96    3.18   0 
  -3   1   0    8.15    1.05   0 
  -2   0   5  474.32    4.65   0 
  -2   0   6  125.57    2.80   0 
  -2   1  11   66.72    3.37   0 
   3   0   6  244.15    2.26   0 
   3   1  -2  757.74    6.20   0 
   4   2  -3  314.38    5.19   0 
   4   3  -5  292.16    5.46   0 
   5   1   3  280.96    4.50   0 
   5   1   5  418.98    5.20   0 
  -4   1   3  534.40    5.96   0 
  -4   1   4  628.55    6.60   0 
  -4   1   5  242.17    4.44   0 
  -4   1   6  343.80    5.40   0 
  -2   0   7  318.95    4.34   0 
  -1   1  12   10.42    2.44   0 
   0   1  -3 1153.17    3.55   0 
   1   0   0    0.32    0.26   0 
   1   1  -3  897.20    4.68   0 
   1   2  -5  108.38    2.13   0 
   3   0   3 3044.25    9.35   0 
   4   1   0 1780.04   10.19   0 
   6   2   3  309.99    5.70   0 
  -4   1   7  399.34    6.03   0 
  -2   1  -2 1356.00    4.87   0 
  -1   0   9  453.62    4.93   0 
   2   0   1   98.83    1.59   0 
   3   0   4  249.59    2.62   0 
   3   0   5  743.49    4.12   0 
  -5   2   1  650.62    6.83   0 
  -4   1   2  987.74    7.59   0 
  -2   0   8    3.93    1.34   0 
  -4   1   1  909.21    7.07   0 
   1   0  10 1273.08    5.62   0 
   3   1  -1 7035.43   17.83   0 
   4   1   1  949.20    7.23   0 
  -3   0   4  263.57    3.85   0 
  -3   0   6  247.49    4.09   0 
  -3   0   7 1086.27    8.59   0 
   2   1  -2 1310.01    6.72   0 
   4   4  -5 1275.59   11.28   0 
   5   2   1  687.13    7.53   0 
   5   3  -2  959.21    9.71   0 
  -3   0   3 3091.60   12.07   0 
  -3   0   8 3039.67   14.76   0 
   4   1   2  992.96    7.15   0 
   5   2   9   22.77    2.32   0 
  -5   1   3  280.60    4.98   0 
  -5   1   4  535.51    6.77   0 
  -4   1   0 1780.50    9.37   0 
   2   0   2  871.57    4.03   0 
   4   2  -1  190.52    3.91   0 
   4   3  -3 1428.97   10.78   0 
   5   3  -1   33.07    2.98   0 
   6   3   8  236.00    5.31   0 
  -3   0   2 5614.92   15.56   0 
  -1   0  11    0.19    1.85   0 
   3   1   0    6.36    1.14   0 
   5   2   8  120.54    3.36   0 
   6   3   7  214.35    5.23   0 
  -5   1   2   13.76    1.89   0 
  -4   0   7   13.61    2.41   0 
   2   3  -5  185.23    3.35   0 
   3   3  -4 1156.28    8.78   0 
   4   1   4  636.75    5.46   0 
   4   1   7  424.16    4.14   0 
   4   4  -4    6.31    2.60   0 
   3   2  -2  243.70    3.87   0 
   4   1   5  242.02    3.39   0 
   4   1   6  367.97    3.98   0 
   5   2   5  246.17    4.46   0 
   5   2   6   97.14    3.13   0 
   5   2   7   34.29    2.36   0 
   5   3   0  420.78    6.28   0 
  -5   1   1    3.55    1.52   0 
  -4   0   3  254.85    4.09   0 
  -4   1  -1  943.04    6.53   0 
  -3   0   1  134.80    2.49   0 
  -3   1  -2  754.72    4.70   0 
  -2   0   0  188.56    2.20   0 
   1   0  11    3.79    1.20   0 
   1   1  -2  295.66    2.53   0 
   2   1  -1   76.07    1.69   0 
   3   4  -5   73.00    2.83   0 
   4   2   0   44.90    2.15   0 
   4   3  -2  394.82    5.61   0 
  -4   0   2 1676.28    9.73   0 
  -2   0  12    6.37    2.60   0 
   2   0   3  663.37    3.26   0 
   3   1   1 6871.22   16.22   0 
   5   3   1   32.99    2.81   0 
  -5   1   0   33.82    1.98   0 
  -2  -1   6 1182.42    7.43   0 
  -1  -1   7  321.85    3.59   0 
   1   0   1 4133.53    6.00   0 
   4   2   1  197.38    3.76   0 
  -5   0   4  147.08    3.78   0 
  -2  -1   5 1070.04    6.74   0 
  -2  -1   8  329.45    4.47   0 
  -1  -1   8   91.39    2.25   0 
   1   3  -5 1069.96    6.50   0 
   5   3   2  981.96    9.07   0 
  -5   0   3  111.44    3.27   0 
  -4   0   1  560.89    5.47   0 
  -3  -1   5  910.41    7.16   0 
  -3  -1   6   86.67    2.58   0 
  -3  -1   7  263.80    4.42   0 
  -2  -1   4  467.50    4.29   0 
  -2  -1   9   49.61    2.37   0 
  -1   0  13    0.47    2.55   0 
   2   3  -4  359.90    4.43   0 
   3   2  -1  126.28    2.73   0 
   3   4  -4  138.89    3.64   0 
   4   3  -1  286.08    4.70   0 
  -3  -1   4  107.74    2.71   0 
  -3  -1   8  216.16    4.14   0 
   0   2  -4 1071.22    4.40   0 
   2   4  -5  919.46    7.48   0 
   3   1   2  720.45    5.12   0 
   3   1  10  282.03    2.42   0 
   3   5  -5  219.23    4.59   0 
   4   2   2  186.96    3.44   0 
   5   3   9   26.53    2.90   0 
  -5   0   2   74.92    2.75   0 
   4   2  10  104.37    2.52   0 
  -4  -1   5  240.56    4.30   0 
  -4   0   0  782.73    6.19   0 
  -2   1  -3  204.48    1.68   0 
   2   1   0   66.90    1.50   0 
   2   2  -2  244.44    3.22   0 
   4   2   3  303.56    4.25   0 
   4   3   0   62.93    2.53   0 
   5   3   5  212.18    4.46   0 
   5   3   7   14.17    2.44   0 
   5   3   8  293.11    5.00   0 
  -5   0   1 1296.82    9.18   0 
  -4  -1   4  610.94    6.33   0 
  -2   0  -1   98.53    1.56   0 
   3   1   3 1344.83    6.69   0 
   3   2   0  552.94    5.18   0 
   3   3  -2 1531.52    9.39   0 
   5   4   2   99.32    3.81   0 
  -4  -1   3  482.88    5.47   0 
  -3   0  -1  142.36    2.36   0 
   1   2  -3  320.34    3.03   0 
   3   4  -3  316.16    4.90   0 
   3   5  -4  134.92    3.85   0 
   4   2   4  163.82    3.22   0 
   4   2   9  196.55    3.30   0 
   4   4  -1   12.49    1.98   0 
  -3  -1   2  694.83    5.56   0 
   4   2   5   37.34    1.96   0 
   4   3   1  300.89    4.61   0 
  -5   0   0    1.55    1.39   0 
   2   3  -3 2071.29    9.73   0 
  -1   0   6  118.22    2.77   0 
  -1   0   7  821.72    7.33   0 
  -1   0   8   85.02    2.95   0 
  -1   0   9  462.10    6.46   0 
  -1   1   6  696.31    6.42   0 
  -1   1   8   85.24    3.27   0 
  -1   2   8 1060.91    9.44   0 
   0  -4  11  232.56    5.32   0 
   1  -2  -2  455.98    3.63   0 
   2  -2  -4  441.62    4.99   0 
   3  -3  -5  670.19    7.47   0 
  -1   1   7  327.55    4.89   0 
   2  -7   1  733.78    5.43   0 
   3   0  -6  251.84    4.47   0 
   3   1  -6   91.14    2.82   0 
   4   0  -7   18.22    2.49   0 
   4   1  -7  404.66    6.32   0 
   0  -4  10  417.45    6.08   0 
   2  -4  -3 2765.62   12.21   0 
   0  -4   4 2443.59    6.28   0 
   0  -3  11   88.75    4.06   0 
   2  -6  -1  314.14    4.10   0 
   3  -6  -3   67.26    2.99   0 
   3  -5  -4  144.03    3.89   0 
   0   4   2  200.00    2.67   0 
   1  -4  -1   34.29    1.30   0 
   1   0  -3 2458.05    8.20   0 
   1   1  -3  859.39    4.54   0 
   2  -3  -4  343.41    4.56   0 
   2   0  -5  510.34    5.20   0 
   2   1  -5 1145.34    7.37   0 
   3  -7  -2  377.36    5.81   0 
   3  -4  -5   72.52    3.08   0 
   3  -2  -6  159.48    3.91   0 
   0  -4   8    0.29    1.58   0 
   0  -3  10  125.48    3.99   0 
   0   3   1 1480.84    5.37   0 
   0   5   6    2.18    1.95   0 
   0   5   7   89.51    3.55   0 
   1  -6   2  943.22    3.56   0 
   1  -3  -2 1045.73    5.81   0 
   2   2  -5   76.07    2.14   0 
   0  -4   6   59.33    1.79   0 
   0  -4   7    6.59    1.36   0 
   1  -5   0  273.15    2.72   0 
   1  -1  -3  869.10    5.24   0 
   1   2  -3  331.27    2.63   0 
   2  -8   3  393.40    3.10   0 
   2  -7   0  206.53    3.35   0 
   0  -3   9  873.08    7.96   0 
   2  -2  -5   73.65    2.46   0 
   3  -8  -1  695.60    7.37   0 
   3  -6  -4   17.78    2.81   0 
   3  -5  -5  200.17    4.88   0 
   3   0  -7 1070.80    9.24   0 
   3   1  -7  272.64    4.85   0 
   0  -2  10   25.87    2.51   0 
   0   4   7    7.06    2.21   0 
   0   4   8    1.40    2.02   0 
   2  -6  -2  309.24    4.37   0 
   3  -7  -3  172.13    4.53   0 
   3  -1  -7  282.50    5.16   0 
   0  -3   8  107.17    2.98   0 
   0  -1  10  111.06    3.74   0 
   0   4   4 2409.19   10.83   0 
   0   4   5  663.28    6.37   0 
   0   4   6   54.65    2.45   0 
   1  -2  -3  332.00    3.49   0 
   3  -4  -6  743.30    8.45   0 
   3  -2  -7  196.40    4.58   0 
   0  -2   9  316.40    5.04   0 
   0   0  10  522.45    7.26   0 
   0   2   9  318.29    5.71   0 
   0   3   2  137.22    2.10   0 
   1  -5  10   45.65    3.22   0 
   0  -1   9   13.27    2.30   0 
   0   1   9   11.79    2.17   0 
   0   3   7  163.70    3.79   0 
   1  -4  -2  430.05    4.02   0 
   2  -8   2  729.51    4.69   0 
   2  -7  -1  764.61    6.37   0 
   2  -1  -6 1186.58    8.70   0 
   2   0  -6  128.31    3.05   0 
   2   1  -6 1205.25    8.14   0 
   3  -8  -2  745.50    8.03   0 
   3  -3  -7  552.28    7.48   0 
   0  -3   6  168.83    2.79   0 
   0   0   9   -0.97    1.80   0 
   0   2   1 1390.66    4.67   0 
   0   2   8  211.45    4.41   0 
   1  -3  -3  899.03    5.99   0 
   1   3  -3  913.96    3.81   0 
   2  -5  -4  221.82    4.09   0 
   2  -2  -6  180.97    3.92   0 
   3  -7  -4   20.61    3.05   0 
   3  -5  -6   54.80    3.24   0 
   0  -1   8   98.11    3.09   0 
   0   1   8  102.48    3.19   0 
   0   2   7   22.51    2.20   0 
   0   3   3  160.34    2.53   0 
   0   3   4  113.99    2.58   0 
   0   3   5  493.58    5.24   0 
   1  -5  -1  295.08    3.17   0 
   1  -1  -4 2306.17    9.43   0 
   1   0  -4   26.12    1.25   0 
   2  -4  -5  855.51    7.79   0 
   3  -9   0   57.47    3.14   0 
   3  -1  -8  231.83    5.03   0 
   3   0  -8 3108.16   16.46   0 
   0  -2   7   21.23    1.57   0 
   0   0   8  138.38    3.48   0 
   1  -5   9   56.42    2.73   0 
   1   1  -4 2320.93    8.46   0 
   2  -8   1  104.84    2.42   0 
   2  -3  -6 1150.93    9.28   0 
   0  -1   7 5834.35   18.08   0 
   0   1   7 5596.36   18.89   0 
   1  -6   6   63.60    1.71   0 
   1  -2  -4 2244.59    9.78   0 
   2  -7  -2  268.47    4.30   0 
   3  -8  -3  213.69    4.85   0 
   0  -2   6   43.17    1.68   0 
   0   0   7    0.20    1.34   0 
   0   2   5  594.02    5.49   0 
   1  -4  -3  564.69    5.06   0 
   1   5   7  344.82    5.81   0 
   2  -5  -5   20.46    2.28   0 
   2  -1  -7  548.61    6.52   0 
   3  -9  -1  144.75    4.03   0 
   0  -1   6   41.13    1.91   0 
   0   0   6 4393.70   14.88   0 
   0   1   6   39.65    1.91   0 
   0   2   3    9.21    0.93   0 
   0   2   4 1111.55    6.73   0 
   1  -5   8  126.62    3.05   0 
   1  -3  10  549.79    7.21   0 
   1   2  -4 2326.15    7.92   0 
   2  -8   0  575.08    5.24   0 
   2  -4  -6  579.49    6.88   0 
   2  -2  -7  199.91    4.37   0 
   2   1  -7  531.11    5.90   0 
   0  -2   5  608.27    4.60   0 
   1  -6   5  329.37    2.71   0 
   1  -4   9   70.60    3.02   0 
   1  -3  -4  848.00    6.37   0 
   1   4   8  305.93    5.56   0 
   1   5   6  200.86    4.14   0 
   0  -1   5 1589.29    7.78   0 
   1  -2  10  574.63    7.35   0 
   1  -1  -5 1545.76    8.52   0 
   1   0  -5 3000.96   11.30   0 
   2  -7  -3 1098.28    8.66   0 
   2  -3  -7  163.62    4.09   0 
   3  -9  -2  192.66    4.81   0 
   0  -2   4 1079.41    5.28   0 
   0   1   1 9525.57   10.63   0 
   0   1   4 2067.21    8.68   0 
   1  -1  10  395.66    6.31   0 
   1   1  -5 1505.44    7.67   0 
   1   2   9  317.88    5.91   0 
   1   4   7  210.36    4.40   0 
   2  -8  -1  108.20    3.00   0 
   2  -6  -5  181.65    4.46   0 
   2  -5  -6  164.16    4.15   0 
   0   0   4    2.89    1.00   0 
   0   1   2   64.83    1.23   0 
   0   1   3 1146.64    5.68   0 
   1  -5   7  340.47    4.07   0 
   1   3   8  221.53    4.70   0 
   2  -4  -7  491.62    6.82   0 
   2  -1  -8  346.84    5.58   0 
   2   0  -8    2.74    2.07   0 
   3  -9  -3   25.18    3.39   0 
   0  -2   3    8.43    0.64   0 
   0  -1   4 2111.24    7.84   0 
   1  -4   8  317.34    4.58   0 
   1  -3  -5 1054.12    7.70   0 
   1  -2   9  319.53    5.34   0 
   1   1   9    8.88    2.11   0 
   1   4   6  582.11    6.43   0 
   2  -7  -4  332.53    5.33   0 
   2  -6   9   28.51    2.89   0 
   2  -2  -8   21.52    2.36   0 
   2   1  -8  333.13    5.22   0 
   0   0   3   -0.32    0.71   0 
   1  -1   9    9.42    2.05   0 
   1   0   9  464.26    6.45   0 
   1   2   8 1029.90    9.19   0 
   2  -8  -2  748.90    7.01   0 
   0  -1   3 1154.71    4.92   0 
   1  -6  -2  950.02    6.45   0 
   1  -1  -6  747.31    6.53   0 
   1   2  -5  104.69    2.05   0 
   1   4   5  157.60    3.28   0 
   2  -6  -6  657.43    7.92   0 
   2  -5  -7  147.82    4.30   0 
   0  -2   0   11.18    0.35   0 
   0   0   2  122.64    1.46   0 
   1  -6   4  362.19    2.32   0 
   1  -5  -4   96.22    2.61   0 
   1  -4  -5  144.72    3.24   0 
   1  -3   8  224.52    3.96   0 
   1   1   8   90.44    3.04   0 
   2  -8  -3  405.07    5.78   0 
   2  -7  -5  673.88    7.83   0 
   2  -7   7   84.37    2.59   0 
   1  -4   7  218.94    3.53   0 
   1  -3  -6   20.75    1.84   0 
   1   0   8   83.52    2.92   0 
   1   1  -6  714.11    5.86   0 
   1   2   7  396.08    5.43   0 
   1   3   6   22.70    1.82   0 
   1   4   4 1644.28    9.05   0 
   2   0  -9  178.96    4.38   0 
   0  -1   2   69.42    1.02   0 
   1  -6  -3  752.11    6.30   0 
   1  -1   8   84.06    2.80   0 
   2  -8  -4  427.86    6.37   0 
   0  -2  -1 1226.86    4.20   0 
   1  -5  -5  323.93    4.81   0 
   1  -4  -6  545.38    6.30   0 
   1  -1  -7  327.84    4.78   0 
   1   0  -7  802.93    7.10   0 
   1   4   3  621.93    5.14   0 
   1  -7   0  214.55    2.62   0 
   1  -6  -4  371.84    5.03   0 
   1  -3  -7  825.35    7.95   0 
   1  -3   7  837.29    6.75   0 
   1   2  -6 1157.31    7.07   0 
   1   2   6 1193.34    8.49   0 
   1   3   5 1044.81    7.58   0 
   0  -1  -2   70.17    1.25   0 
   1  -7  -1  521.95    4.54   0 
   1  -7   1  494.38    2.99   0 
   1  -5  -6  206.13    4.37   0 
   1  -2   7  387.42    4.85   0 
   1  -1   7  317.07    4.59   0 
   1   1  -7  318.41    4.37   0 
   1   4   2  426.89    3.81   0 
   2  -9  -1  328.45    4.57   0 
   2  -8  -5  121.78    4.07   0 
   2  -4   9  294.54    5.29   0 
   2   3   8  601.92    7.53   0 
   0  -2  -2  127.95    1.76   0 
   1  -7  -2   16.94    1.63   0 
   1  -6  -5  311.64    5.07   0 
   1  -4  -7  200.31    4.36   0 
   1  -4   6  576.80    4.92   0 
   1  -1  -8   90.73    3.22   0 
   2  -9  -2   59.16    2.82   0 
   2   1   9   53.80    3.04   0 
   1  -7  -3  343.84    4.66   0 
   1  -3  -8  216.16    4.83   0 
   1  -2  -8 1042.23    9.23   0 
   1   0  -8   82.27    2.84   0 
   1   1   6  711.96    6.40   0 
   1   3   4  915.68    6.50   0 
   2  -9  -3   37.76    2.92   0 
   2  -7   6  167.91    2.89   0 
   2  -3   9  148.40    4.14   0 
   0  -2  -3    8.39    0.87   0 
   0  -1  -3 1179.49    5.62   0 
   1   2   5  106.71    2.59   0 
   1   4   1   37.14    1.20   0 
   2  -9  -4  139.84    4.47   0 
   2  -1   9   48.91    2.83   0 
   2   2   8   20.83    2.32   0 
   0  -3  -3  157.20    2.51   0 
   1  -7  -4  439.22    5.71   0 
   1  -4  -8  328.29    5.79   0 
   1   0   6  119.27    2.76   0 
   1   1  -8   83.01    2.74   0 
   2   3   7  172.38    4.06   0 
   0  -2  -4 1082.66    6.52   0 
   1  -2   6 1153.83    7.40   0 
   1  -1   6  710.58    6.02   0 
   1   3   3  967.26    6.05   0 
   2   1   8  339.75    5.52   0 
   0  -4  -2  198.64    2.57   0 
   0  -3  -4  117.61    2.44   0 
   1  -7  -5  725.95    7.64   0 
   1   0  -9  458.48    6.31   0 
   1   1   5 1528.09    8.50   0 
   0  -4  -1   12.62    0.82   0 
   0  -2  -5  604.63    5.45   0 
   1  -7  -6   87.81    3.80   0 
   1   2   4 2387.31   10.00   0 
   2  -3   8  592.23    6.66   0 
   2   2   7  205.20    4.21   0 
   2   3   6 1047.00    8.61   0 
   2   4   5  886.08    7.57   0 
   0  -4  -4 2439.18   10.72   0 
   2  -2   8   19.79    2.00   0 
   2  -1   8  329.77    5.21   0 
   0  -4  -5  636.24    6.15   0 
   0  -3  -6  166.64    3.56   0 
   0   0  -5    0.33    0.96   0 
   1  -8  -4  155.54    3.98   0 
   1  -8  -3  508.05    5.78   0 
   1  -8  -2  245.02    3.74   0 
   1  -8  -1  203.02    3.13   0 
   1   0 -10 1331.68   11.21   0 
   1   0   5 2987.19   11.44   0 
   0   1  -3 1138.35    4.72   0 
   1  -8  -5  127.43    4.10   0 
   1  -3   5 1033.22    6.10   0 
   1   3   2 1170.34    5.86   0 
   2   4   4  357.59    4.64   0 
   0  -5  -4   96.44    2.53   0 
   0  -3  -7  158.70    3.69   0 
   0  -2  -7   24.61    1.96   0 
   0  -1  -7 5781.23   18.89   0 
   0   0  -6 4423.84   14.64   0 
   0   1  -4 2099.89    7.60   0 
   0   1  -2   65.82    0.93   0 
   1  -2   5  105.48    2.29   0 
   1  -1   5 1534.66    7.95   0 
   1   1   4 2339.12    9.51   0 
   2  -4   7  516.61    5.69   0 
   2   0   7  305.63    4.87   0 
   2   2   6  176.82    3.68   0 
   0  -5  -5   19.93    1.73   0 
   0  -5  -1  399.26    3.19   0 
   0   1  -5 1586.91    7.59   0 
   1  -8   0 1044.83    5.25   0 
   1   2   3  348.47    3.51   0 
   3   3   7  547.86    7.12   0 
   0  -5  -6    4.89    1.70   0 
   0  -1  -8   99.73    3.11   0 
   0   0  -7   -0.20    1.34   0 
   2  -2   7  219.42    4.08   0 
   2  -1   7  528.69    6.01   0 
   0  -6  -4  751.60    6.65   0 
   0  -5  -7   94.96    3.35   0 
   0  -4  -8    0.08    1.97   0 
   2   1   6 1191.85    8.71   0 
   0  -6  -6  200.75    4.51   0 
   0  -6  -5  176.39    3.74   0 
   0  -6  -3  108.05    2.58   0 
   0  -1  -9   14.28    2.47   0 
   0   0  -8  137.60    3.40   0 
   0   1  -7 5674.29   17.45   0 
   1  -9  -4  368.80    5.91   0 
   1   0   4   23.92    1.25   0 
   2  -5   6  167.08    3.24   0 
   2   4   3 2878.74   11.59   0 
   3   0   8 3062.20   16.38   0 
   3   2   7  187.84    4.36   0 
   0  -6  -7 1025.80    9.82   0 
   0  -6  -2  276.66    3.33   0 
   1  -9  -5   35.98    3.39   0 
   1  -9  -3  299.29    4.74   0 
   1   3   1  206.73    2.21   0 
   2   2   5   73.27    2.42   0 
   2   3   4  374.97    4.60   0 
   3   4   5   71.93    2.74   0 
   0   0  -9    0.20    1.77   0 
   0   1  -8   96.11    2.84   0 
   1  -9  -2   21.04    2.08   0 
   3  -3   8  199.00    4.43   0 
   3  -2   8    4.30    1.99   0 
   0  -7  -5  153.16    3.94   0 
   0  -5   0    0.20    0.54   0 
   0   2  -6   46.67    1.75   0 
   0   2  -5  604.70    4.45   0 
   0   2  -4 1053.27    5.03   0 
   2  -4   6  603.00    5.66   0 
   0  -7  -6   55.92    2.95   0 
   0  -7  -4  123.86    3.12   0 
   0  -6  -1  334.81    3.10   0 
   0   1  -9   12.99    1.94   0 
   1  -3   4  908.01    5.11   0 
   1  -2   4 2436.66    8.65   0 
   1   2   2  453.85    3.50   0 
   2  -1   6 1204.88    8.33   0 
   0  -7  -3   65.43    2.34   0 
   0   2  -3    7.95    0.64   0 
   1  -9  -1  133.82    2.63   0 
   2   1   5 1120.53    7.81   0 
   2   4   2 2347.72    9.63   0 
   3  -5   7  736.01    7.38   0 
   3   0   7 1066.81    9.24   0 
   3   2   6  163.40    3.83   0 
   3   3   5  657.57    6.85   0 
   0  -8  -6    3.45    2.76   0 
   0  -7  -2  683.26    5.30   0 
   2   2   4  459.00    4.84   0 
   2   3   3 2088.28    9.61   0 
   3  -8   5   20.49    2.04   0 
   3  -1   7  281.93    4.89   0 
   4  -7   7   15.05    2.98   0 
   0  -8  -5  173.38    4.33   0 
   0  -8  -4  258.98    4.69   0 
   1   0   3 2504.94    8.41   0 
   3  -2   7  190.89    4.07   0 
  -1  -4  -6  583.95    6.49   0 
  -1  -3  -8  236.99    4.96   0 
  -1  -3  -7  835.95    7.93   0 
  -1  -3  -6   21.83    1.78   0 
  -1  -3  -5 1036.37    7.54   0 
  -1  -2  -6 1142.46    8.23   0 
   2  -5   5   19.51    1.63   0 
   3  -6   6    4.66    2.19   0 
  -1  -4  -7  219.48    4.47   0 
  -1  -1  -7  319.66    4.83   0 
  -1  -1  -6  741.96    6.52   0 
   0  -8  -3 1033.56    7.64   0 
   1   3   0  647.78    3.16   0 
   3   2   5  161.53    3.72   0 
  -1  -5  -7  337.77    5.62   0 
  -1  -5  -6  193.53    4.07   0 
  -1  -4  -4 1555.18    8.74   0 
  -1  -3  -4  912.29    6.42   0 
  -1  -2  -4 2394.43    9.89   0 
  -1  -1  -8   89.44    3.03   0 
  -1  -1  -5 1563.41    8.48   0 
   2  -8   3  382.63    3.07   0 
   2  -1   5 1124.55    7.48   0 
   3   0   6  247.23    4.41   0 
   3   3   4 1045.26    8.15   0 
   3   4   3  309.45    4.44   0 
   4   2   6   31.37    2.54   0 
  -1   0  -7  843.32    7.27   0 
   0  -7  -1  241.40    2.78   0 
   2  -4   5  904.66    6.37   0 
   2  -2   5   78.60    2.33   0 
   2   1   4  528.00    5.04   0 
   3  -5   6   54.46    2.64   0 
   4  -5   7   25.90    3.02   0 
   4   3   5  283.26    5.29   0 
  -1  -6  -7  306.93    5.62   0 
  -1  -6  -6   61.16    2.86   0 
  -1   0  -8   90.33    2.92   0 
  -1   0  -6  122.63    2.77   0 
   0  -9  -5    0.84    2.71   0 
   1  -1   3  841.50    4.70   0 
   2  -3   5  178.44    3.03   0 
   3  -1   6   88.35    2.88   0 
   4  -1   7  402.66    6.32   0 
  -1  -6  -5  326.32    4.91   0 
  -1  -4  -3  615.26    4.99   0 
  -1  -2  -3  341.14    3.41   0 
   0  -9  -4   62.21    3.03   0 
   1   2   1   36.84    1.02   0 
   2   2   3   27.40    1.46   0 
   3  -4   6  737.20    7.03   0 
   3  -2   6  156.56    3.53   0 
   3   1   5  960.97    7.94   0 
   4  -2   7   79.39    3.32   0 
   4   1   6  343.29    5.71   0 
  -1  -7  -6  103.33    3.57   0 
  -1  -6  -4  376.75    4.78   0 
  -1   1  -9    9.13    1.96   0 
   1  -2   3  342.31    2.94   0 
   2   0   4  314.60    3.86   0 
   4   2   5   33.13    2.70   0 
  -1  -7  -5  749.70    7.62   0 
   0  -9  -3  245.17    4.22   0 
   1  -3   3  987.70    4.71   0 
   3   2   4   67.02    2.41   0 
   4   0   6 1128.55    9.85   0 
  -1  -3  -2 1076.02    5.53   0 
   3  -8   4  609.86    5.57   0 
   3  -6   5   47.96    2.34   0 
   4   3   4  412.36    5.77   0 
  -1  -8  -6  362.42    6.34   0 
  -1  -7  -4  456.70    5.57   0 
  -1  -6  -3  794.71    6.20   0 
  -1  -4  -2  429.23    3.75   0 
  -1   1  -5 1543.24    7.79   0 
   2  -1   4  496.02    4.67   0 
   4  -1   6  347.89    5.64   0 
  -1  -2  -2  471.51    3.48   0 
  -1   2  -7  398.42    4.79   0 
   2  -5   4  243.75    3.16   0 
   2   1   3  204.04    2.99   0 
   3  -1   5  974.60    7.80   0 
   4  -2   6   32.41    2.47   0 
   4   1   5  242.79    4.68   0 
  -2  -3  -8  618.89    7.65   0 
  -2  -2  -8   23.64    2.70   0 
  -1  -8  -5  129.61    3.72   0 
  -1  -5  -2  794.59    5.27   0 
  -1   0  -3 2450.18    8.13   0 
   1   0   2 1416.14    5.54   0 
   2  -2   4  439.47    4.39   0 
   3  -5   5  200.61    3.71   0 
   3  -2   5  155.54    3.46   0 
  -2  -5  -7  159.79    4.48   0 
  -2  -4  -7  499.42    6.69   0 
  -2  -2  -7  217.59    4.30   0 
  -2  -1  -9   48.42    3.28   0 
  -1  -7  -3  365.77    4.59   0 
  -1   1  -4 2361.85    8.63   0 
  -1   2  -6 1194.92    7.32   0 
   0  -9  -2  414.68    4.44   0 
   2  -4   4  357.16    3.84   0 
   2  -3   4  349.16    3.87   0 
   3  -4   5   66.95    2.53   0 
   3  -3   5  659.49    6.39   0 
   4   2   4  150.04    3.80   0 
  -2  -4  -6  623.64    6.89   0 
  -2  -3  -6 1153.37    8.96   0 
  -2  -2  -6  170.25    3.71   0 
  -1  -8  -4  154.93    3.77   0 
   2  -7   3 1075.66    5.71   0 
   2   2   2  251.63    3.09   0 
   2   3   1  911.97    5.43   0 
   4   0   5  324.18    5.24   0 
  -2  -5  -6  167.62    4.02   0 
  -2  -1  -7  554.29    6.39   0 
  -1  -6  -2  995.18    6.11   0 
  -1  -1  -2  288.44    2.60   0 
   0  -7   0    0.77    0.69   0 
   3  -7   4   17.89    1.83   0 
   3   2   3 1498.79    8.96   0 
   4   3   3 1384.16    9.78   0 
  -2  -4  -5  929.32    7.75   0 
  -2   0  -8    4.89    1.86   0 
  -1  -9  -5   37.30    3.20   0 
  -1   2  -5  105.31    2.20   0 
   0   3  -3  145.05    1.36   0 
   2   0   3  682.85    5.16   0 
   3   0   4  264.87    4.07   0 
   4  -1   5  240.20    4.55   0 
  -2  -2  -5   76.49    2.43   0 
  -2   0  -7  321.64    4.84   0 
   1  -6   2 1088.58    3.86   0 
   4   1   4  632.36    6.88   0 
  -2  -7  -6  177.44    4.79   0 
  -1  -8  -3  486.59    5.38   0 
   4  -4   5 1176.26    9.52   0 
   4  -2   5   28.38    2.20   0 
  -2  -4  -4  359.08    4.57   0 
  -2  -1  -5 1140.84    7.81   0 
  -2   0  -6  128.02    3.02   0 
  -1  -9  -4  382.64    5.70   0 
  -1  -7  -2   18.36    1.59   0 
   1  -1   2  284.70    2.43   0 
   1   1   1  703.34    3.54   0 
   3  -6   4   17.59    1.80   0 
   3  -1   4  111.85    2.77   0 
  -2  -2  -4  429.94    4.73   0 
  -1   1  -3  863.26    4.61   0 
   2  -1   3  190.06    2.86   0 
   4   0   4  558.73    6.55   0 
   4   2   3  296.54    4.69   0 
   5   1   4  569.10    7.32   0 
  -2  -7  -5  716.28    7.75   0 
  -2   1  -7  555.22    6.06   0 
  -1  -5  -1  310.78    2.87   0 
  -1   2  -4 2339.85    8.21   0 
   3  -5   4  132.71    3.00   0 
   3  -2   4   65.69    2.28   0 
   4   3   2  402.87    5.20   0 
  -2  -6  -4  817.97    7.26   0 
  -2   0  -5  488.41    5.05   0 
  -1  -2  -1   33.54    0.95   0 
  -1   0  -2 1386.38    5.31   0 
   2  -8   2  703.51    4.51   0 
   3  -3   4 1068.74    7.64   0 
   5   2   3  102.71    3.47   0 
   1   3  -1  209.46    1.55   0 
   2  -2   3   28.25    1.46   0 
   3   2   2  262.27    3.71   0 
   4  -6   4   51.10    2.79   0 
   4  -1   4  615.22    6.73   0 
   5   3   2  884.53    8.61   0 
  -3  -3  -7  602.85    7.51   0 
  -2  -8  -5  121.26    4.08   0 
  -2  -7  -4  323.28    5.04   0 
  -2  -3  -3 2151.81    9.68   0 
  -1  -9  -3  308.36    4.52   0 
  -1  -6  -1  135.73    2.09   0 
   0  -9  -1  375.58    3.09   0 
   1  -2   2  445.69    2.96   0 
   2  -5   3   56.61    1.67   0 
   3   3   1  104.03    2.49   0 
   4   1   3  514.65    5.99   0 
  -2   2  -7  198.02    3.82   0 
   2  -4   3 2851.45    9.95   0 
   2  -3   3 2081.44    8.60   0 
   4  -8   3  169.71    4.22   0 
   4  -5   4  197.32    4.23   0 
   5  -1   4  572.81    7.33   0 
  -3  -1  -7  270.89    5.13   0 
  -2  -6  -3  445.56    5.04   0 
   2   3   0 1336.87    6.08   0 
   4  -4   4    6.31    1.77   0 
   4  -3   4  422.69    5.64   0 
   5   1   3  270.41    5.06   0 
  -3  -6  -6    9.16    2.88   0 
  -3  -2  -6  152.67    3.73   0 
  -3   0  -8 2979.06   16.06   0 
  -2   0  -4  324.39    3.85   0 
  -2   1  -5 1125.75    7.35   0 
   4   2   2  175.53    3.56   0 
   5  -4   4  292.25    5.72   0 
   5  -3   4   25.04    2.53   0 
  -2  -9  -5  116.00    4.26   0 
  -2  -8  -4  423.36    5.83   0 
  -2   2  -6  168.10    3.28   0 
  -1  -1  -1  648.41    3.29   0 
   2   0   2  922.85    5.57   0 
   3  -1   3 1340.39    8.30   0 
   4   0   3  276.77    4.50   0 
   5   2   2  116.24    3.49   0 
  -3  -4  -5   65.62    2.68   0 
  -3  -3  -5  640.34    6.80   0 
  -3   0  -7 1083.00    9.24   0 
  -2  -7  -3 1133.78    8.07   0 
  -2  -1  -3  192.51    2.87   0 
   3  -6   3   65.01    2.33   0 
   3   1   2  706.33    5.86   0 
   5   0   3  117.11    3.62   0 
   5   3   1   29.48    2.33   0 
  -3  -2  -5  161.08    3.57   0 
  -3   1  -8  241.04    4.84   0 
   3  -2   3 1421.55    8.52   0 
  -2  -4  -2 2522.61    9.89   0 
  -1   2  -3  324.52    2.76   0 
   1   0   1 4229.71    8.37   0 
   3  -5   3   21.33    1.76   0 
   5  -1   3  275.65    5.11   0 
  -3  -1  -5  978.19    7.97   0 
  -3   0  -6  240.74    4.32   0 
  -3   1  -7  281.60    4.82   0 
  -2  -9  -4  138.93    4.22   0 
  -2   1  -4  501.62    4.61   0 
  -1   1  -2  275.46    2.32   0 
   3  -4   3  300.55    4.03   0 
   3  -3   3  382.05    4.52   0 
   3   2   1  133.20    2.64   0 
   4  -6   3   13.52    2.30   0 
   4  -2   3  310.37    4.85   0 
   5   1   2   11.88    2.03   0 
  -3  -3  -4 1043.09    8.11   0 
  -2  -6  -2  316.88    3.88   0 
  -2  -2  -2  260.57    3.16   0 
  -2   0  -3  677.70    5.05   0 
  -1  -9  -2   20.42    1.69   0 
  -1   3  -4  838.32    4.72   0 
   2  -1   2 1209.38    6.32   0 
   3   3   0  323.25    3.83   0 
   4  -5   3  380.00    5.39   0 
   5  -5   3  188.64    4.75   0 
   5  -2   3   92.57    3.36   0 
  -3  -6  -4   19.16    2.46   0 
  -3  -2  -4   65.00    2.55   0 
   3   0   2 5935.41   16.66   0 
   4  -8   2  689.85    7.25   0 
   4  -4   3  850.99    7.68   0 
   4  -3   3 1368.32    9.64   0 
   4   2   1  179.92    3.51   0 
   5  -4   3  208.07    4.66   0 
   5  -3   3  176.40    4.32   0 
  -3  -8  -5   20.60    3.25   0 
  -3   0  -5  752.92    6.90   0 
  -3   1  -6   88.01    2.82   0 
   4   3   0   60.15    2.39   0 
   5   0   2   74.20    2.99   0 
  -3  -7  -4   20.91    2.65   0 
  -3   2  -7  191.25    4.16   0 
  -3  -1  -4  114.10    2.86   0 
  -2  -7  -2  281.38    3.79   0 
  -2  -1  -2 1205.25    6.34   0 
   3  -7   2  330.64    4.27   0 
   3  -1   2  693.15    5.85   0 
   5  -1   2   10.83    2.33   0 
  -4  -2  -6   27.86    2.52   0 
  -3  -5  -3   22.23    2.05   0 
  -3  -4  -3  330.70    4.52   0 
  -3  -3  -3  399.29    4.90   0 
  -1  -5   0  279.11    2.18   0 
  -1  -3   0  606.71    2.95   0 
   4  -7   2  329.49    5.14   0 
   4  -1   2 1039.77    8.14   0 
   5   1   1    3.08    1.79   0 
  -4  -4  -5 1296.44   10.84   0 
  -4  -1  -6  373.49    5.93   0 
  -4   0  -7   14.71    2.39   0 
  -3  -8  -4  620.24    7.44   0 
  -3  -6  -3   71.53    2.77   0 
  -3   1  -5  964.66    7.65   0 
  -2   1  -3  199.79    2.84   0 
  -2   2  -4  421.63    4.15   0 
   2  -5   2  787.75    5.16   0 
   2  -3   2  371.29    3.62   0 
   5  -2   2  109.97    3.47   0 
  -4  -3  -5  283.47    5.19   0 
  -3   0  -4  254.95    3.95   0 
   3  -6   2  525.14    5.27   0 
   3  -2   2  213.95    3.36   0 
   4  -6   2   22.48    2.43   0 
   4  -2   2  188.90    3.85   0 
   5   2   0   19.41    2.03   0 
   1  -7   1  495.59    2.92   0 
   3   2   0  549.96    4.89   0 
   4   2   0   42.24    2.20   0 
   5   0   1 1298.55   10.06   0 
  -4   0  -6 1053.91    9.47   0 
  -4   1  -7  426.16    6.43   0 
  -2  -3  -1  839.08    5.13   0 
   1  -1   1  641.81    3.26   0 
   2   0   1  100.75    1.87   0 
   3  -5   2   69.87    2.31   0 
   3  -3   2 1543.60    8.65   0 
   4  -5   2  277.86    4.56   0 
   4  -3   2  388.40    5.18   0 
  -4  -4  -4    5.20    2.34   0 
  -3  -9  -4   18.70    3.42   0 
  -2  -6  -1  330.37    3.55   0 
  -4  -3  -4  435.14    5.98   0 
  -3   2  -5  154.59    3.35   0 
   1   1   0 1910.75    5.14   0 
   3   0   1  138.92    2.68   0 
   5  -1   1    7.06    1.86   0 
  -4  -6  -4   52.58    2.99   0 
  -3  -8  -3  223.52    4.61   0 
  -3  -5  -2   74.22    2.45   0 
  -3  -4  -2  147.35    2.95   0 
  -3  -3  -2 1544.75    8.79   0 
  -4  -7  -4  244.71    5.39   0 
  -4   2  -7   80.78    3.33   0 
  -3  -6  -2  538.17    5.62   0 
  -3   0  -3 3036.00   12.31   0 
   5  -2   1  663.51    7.36   0 
  -4  -1  -4  614.52    6.79   0 
  -3  -2  -2  221.72    3.43   0 
  -2  -7  -1  754.10    5.26   0 
  -2   2  -3   27.78    1.40   0 
  -2   3  -4  338.53    3.71   0 
   5  -5   1  151.30    4.09   0 
   5  -4   1  438.33    6.40   0 
   5  -3   1   30.84    2.42   0 
  -4  -4  -3  899.87    8.25   0 
  -2  -9  -2   59.63    2.29   0 
   2  -1   1   72.33    1.64   0 
   4  -6   1  703.44    7.18   0 
   5   0   0    0.97    1.69   0 
  -4  -3  -3 1285.31    9.54   0 
  -4   1  -5  238.74    4.48   0 
  -1  -9  -1  118.03    1.73   0 
   1  -6   1  134.25    1.74   0 
   2   1   0   65.27    1.49   0 
   3   1   0    7.07    1.20   0 
   4   2  -1  180.30    3.35   0 
  -4  -6  -3   14.68    2.20   0 
  -4  -2  -3  269.74    4.52   0 
  -4   0  -4  566.52    6.46   0 
  -3  -1  -2  694.98    5.79   0 
  -3   2  -4   62.25    2.16   0 
  -2   1  -2 1349.54    6.52   0 
   1  -2   1   32.90    0.89   0 
   4  -4   1   12.91    1.94   0 
   4  -3   1  274.34    4.35   0 
   5   1  -1    5.61    2.11   0 
  -3   1  -3 1345.96    8.19   0 
  -1  -7   0  215.79    1.78   0 
   3  -6   1  123.91    2.89   0 
   3  -2   1  137.32    2.71   0 
   4   0   0  835.38    6.99   0 
  -4  -1  -3  523.68    6.05   0 
   2  -6   1  316.62    3.44   0 
   2  -2   1  476.69    3.89   0 
   3  -5   1  481.71    5.05   0 
   3   2  -1  138.41    2.53   0 
   5  -2   0   21.62    2.14   0 
  -4   2  -5   34.43    2.25   0 
  -3  -8  -2  681.47    6.44   0 
  -2  -8  -1  103.24    2.25   0 
  -1   1  -1  688.19    3.22   0 
  -3  -3  -1  117.83    2.51   0 
   1   2  -1   32.72    0.72   0 
   2  -5   1 1513.84    7.22   0 
   2   2  -1  499.60    3.65   0 
   4  -9  -1   19.09    2.99   0 
   4  -7   0  449.74    6.05   0 
   4   1  -1  865.17    7.06   0 
   5  -4   0   15.03    2.18   0 
  -5  -1  -4  546.76    7.38   0 
  -4  -5  -2  299.22    4.77   0 
  -4  -3  -2  402.36    5.27   0 
   1  -3   1  207.45    1.97   0 
   2  -4   1  622.05    4.61   0 
   2  -3   1  844.50    5.22   0 
  -4  -6  -2   23.95    2.52   0 
  -4  -2  -2  171.42    3.72   0 
  -3  -2  -1  124.84    2.57   0 
  -2  -5   0   60.02    1.55   0 
  -2  -3   0 1298.67    5.96   0 
   4  -6   0  124.52    3.58   0 
   4  -2   0   45.47    2.31   0 
   5  -1  -1    4.03    2.11   0 
   5   1  -2   13.79    2.22   0 
  -5  -4  -3  211.04    4.81   0 
  -3   3  -4 1118.44    7.67   0 
  -2   3  -3 2193.26    8.59   0 
   1  -8   0 1029.91    4.97   0 
   2   0   0  178.99    2.37   0 
  -5  -2  -3   98.73    3.49   0 
  -3  -9  -2  189.57    3.99   0 
  -3  -7  -1  375.07    4.49   0 
  -2   2  -2  248.41    2.91   0 
   3  -7   0  133.99    3.15   0 
   4  -8  -1  147.30    4.20   0 
   4  -4   0    1.10    1.45   0 
   5  -2  -1  618.52    7.02   0 
  -3  -1  -1 7124.23   17.65   0 
  -2  -6   0  355.04    3.17   0 
  -2  -2   0  871.41    4.89   0 
   1   3  -2 1050.84    3.42   0 
   5  -3  -1   32.84    2.70   0 
   1   0   0    0.89    0.44   0 
   5  -4  -1  435.27    6.21   0 
   5   0  -2   81.92    2.94   0 
  -5   1  -4  510.61    6.95   0 
   4  -7  -1   55.88    3.08   0 
  -5  -4  -2   84.70    3.34   0 
  -5  -3  -2  886.40    8.88   0 
  -5   0  -3  113.54    3.87   0 
  -4  -8  -2  698.18    7.47   0 
  -4  -4  -1   16.19    1.67   0 
   2  -7   0  212.84    3.11   0 
   3  -5   0  259.06    3.87   0 
   3   2  -2  215.01    3.06   0 
   5  -1  -2   11.54    1.93   0 
  -5  -2  -2  114.11    3.77   0 
  -4  -2  -1  206.93    3.91   0 
  -4   3  -4  430.15    5.72   0 
  -3   0  -1  132.92    2.64   0 
  -2   1  -1   76.34    1.63   0 
   2  -1   0   67.59    1.62   0 
   3  -8  -1  633.09    6.48   0 
   3  -3   0  294.63    3.82   0 
   4  -6  -1  749.81    7.60   0 
  -5   2  -4  732.78    8.32   0 
  -4   2  -3  305.11    4.66   0 
  -2  -7   0  213.75    2.47   0 
   3   0  -1  130.28    2.63   0 
  -5  -1  -2   13.21    2.11   0 
  -4   1  -2 1094.55    8.43   0 
  -3  -5   0  250.94    3.41   0 
  -3  -3   0  288.37    3.60   0 
  -3   2  -2  244.39    3.51   0 
  -1   3  -2 1026.36    4.13   0 
   2   1  -1   70.87    1.51   0 
   4  -5  -1  192.74    3.94   0 
   4  -4  -1   14.46    1.96   0 
   5   0  -3  121.89    3.44   0 
  -4  -7  -1   55.73    2.73   0 
  -3  -2   0  559.00    5.00   0 
   2  -6   0  387.19    3.97   0 
  -3  -6   0  555.96    4.90   0 
  -1   0   0    0.06    0.28   0 
   1  -9  -1  117.56    2.36   0 
   2  -2   0  867.86    5.16   0 
   3  -7  -1  378.81    5.04   0 
   5   1  -4  514.35    6.44   0 
  -5  -3  -1   32.84    2.81   0 
  -3   1  -1 6502.06   16.96   0 
   3  -1  -1 6788.21   17.02   0 
  -3  -1   0    5.70    1.37   0 
  -2   3  -2  354.48    3.38   0 
   2  -8  -1  106.88    2.65   0 
  -4  -8  -1  151.09    3.87   0 
  -4  -4   0    0.35    1.61   0 
  -1   2  -1   31.79    0.82   0 
   4   2  -4  153.15    3.26   0 
   5   0  -4  142.60    3.75   0 
  -5  -1  -1    7.63    1.98   0 
  -5   1  -2   14.44    2.15   0 
  -4  -5   0  779.76    6.84   0 
  -4  -2   0   42.57    2.28   0 
  -3  -7   0  137.52    2.68   0 
   3  -5  -1  463.42    5.13   0 
   3   2  -3 1393.35    7.67   0 
  -5  -7  -1  211.43    4.97   0 
  -3   3  -2 1459.26    8.30   0 
   3  -4  -1  115.01    2.75   0 
   3  -3  -1  112.04    2.67   0 
   4  -4  -2  221.83    4.10   0 
   4  -3  -2  396.93    5.19   0 
   5  -1  -4  526.24    6.71   0 
  -4   1  -1  926.20    7.64   0 
  -3   0   0    0.39    1.06   0 
   3  -9  -3   22.16    2.95   0 
  -5   0  -1 1254.38   10.14   0 
  -4  -1   0 1714.41   10.17   0 
  -3   2  -1  142.39    2.84   0 
  -2  -8   0  579.57    3.30   0 
  -5  -8  -1   12.80    3.30   0 
  -5  -3   0  389.02    5.77   0 
  -2  -3   1  900.79    4.78   0 
   0  -7   0    0.13    0.68   0 
   4  -6  -3   16.10    2.60   0 
  -5  -2   0   19.83    2.18   0 
  -4   3  -2  409.88    5.27   0 
  -3  -4   1  110.08    2.36   0 
  -3  -3   1  111.85    2.42   0 
  -2  -5   1 1482.29    5.73   0 
   1   1  -1  662.87    2.97   0 
  -5  -6   0  209.85    4.67   0 
  -5  -1   0   39.01    2.76   0 
  -5   1  -1    5.98    1.95   0 
  -4   0   0  813.80    7.12   0 
  -4   2  -1  193.56    3.73   0 
  -3  -8   0  199.11    2.97   0 
  -3  -5   1  472.27    4.38   0 
  -2  -2   1  514.53    3.71   0 
  -2   1   0   68.55    1.61   0 
   3  -8  -3  204.94    4.60   0 
   3  -1  -2  733.13    5.78   0 
   4  -2  -3  306.54    4.63   0 
  -3  -2   1  143.00    2.62   0 
  -3   1   0    6.91    1.20   0 
   1  -2   0  477.39    2.86   0 
   2  -1  -1   66.15    1.55   0 
   4  -3  -3 1454.06    9.93   0 
  -5  -7   0  251.94    5.23   0 
  -5   3  -2  817.98    8.45   0 
  -4  -4   1   14.50    1.81   0 
  -4  -3   1  290.40    4.37   0 
  -5   0   0   -0.52    1.81   0 
  -5   2  -1  622.81    7.34   0 
  -4  -8   0   40.73    2.48   0 
  -4   1   0 1717.10   10.30   0 
  -3  -6   1  123.97    2.43   0 
  -2  -6   1  311.71    2.53   0 
  -2  -1   1   69.48    1.50   0 
  -1  -2   1   34.21    0.72   0 
  -1   1   0 1821.30    5.07   0 
   2  -9  -3   35.89    2.63   0 
   2  -2  -1  498.13    4.01   0 
  -5  -4   1  423.16    6.09   0 
   2   2  -3   30.23    1.27   0 
   4  -4  -4    8.42    2.28   0 
   2  -7  -2  281.46    4.11   0 
  -5  -1   1    6.58    1.94   0 
  -5   3  -1   28.29    2.82   0 
  -4   2   0   44.03    2.39   0 
  -3   0   1  150.91    2.76   0 
   4   1  -6  379.92    5.38   0 
  -5  -6   1  111.95    3.68   0 
  -4   0   1  613.05    6.23   0 
  -3  -7   1  389.45    3.71   0 
   1   2  -2  484.57    2.63   0 
  -5   2   0   18.70    2.22   0 
  -2   0   1   96.31    1.76   0 
   2  -8  -3  410.53    5.47   0 
   3  -7  -4   17.78    2.62   0 
   2  -6  -2  289.98    3.97   0 
   3  -3  -3  324.67    4.33   0 
   3  -2  -3 1425.77    8.56   0 
   4   0  -6 1074.92    8.98   0 
  -5  -7   1  206.10    4.46   0 
  -4   1   1  954.35    7.80   0 
  -3   1   1 7002.95   17.72   0 
  -1  -1   1  674.98    2.91   0 
   0  -8  -1  857.68    4.88   0 
   1  -8  -2  249.97    3.70   0 
   3   0  -4  258.08    3.83   0 
   4  -1  -6  340.62    5.49   0 
  -5   1   1    4.00    1.94   0 
  -4  -4   2  222.30    3.76   0 
  -4  -2   2  201.53    3.72   0 
  -4   3   0   60.45    2.62   0 
  -3  -4   2  158.48    2.70   0 
  -3  -3   2 1564.95    8.01   0 
   0  -6   0 1405.65    4.70   0 
   1  -6  -1  143.27    2.36   0 
   1   3  -3  978.91    3.89   0 
  -5  -4   2  104.37    3.35   0 
  -5  -2   2   96.12    3.32   0 
  -5   3   0  419.20    6.20   0 
  -4  -5   2  297.79    4.28   0 
  -4  -1   2 1109.29    8.37   0 
  -1  -9  -1  112.61    1.77   0 
  -5  -5   2   81.43    3.29   0 
  -5  -1   2   14.02    2.12   0 
  -3  -5   2   73.43    2.00   0 
   3  -5  -4  141.92    3.46   0 
  -4  -8   1  154.21    3.13   0 
  -4   2   1  210.13    3.91   0 
  -3  -1   2  814.60    6.03   0 
  -2   1   1   77.74    1.67   0 
   0  -9  -2  381.54    4.16   0 
   2  -4  -2 2577.54   10.29   0 
   2  -3  -2  337.54    3.73   0 
   2  -2  -2  244.05    3.02   0 
   2   2  -4  447.76    3.97   0 
   3  -4  -4  121.35    3.07   0 
  -5  -6   2  467.86    6.15   0 
  -5   0   2   73.95    3.10   0 
  -4  -6   2   24.48    1.89   0 
   3  -6  -5   53.15    2.83   0 
  -3  -8   1  673.60    4.13   0 
  -2  -3   2  384.40    3.13   0 
   3   1  -6   86.22    2.74   0 
  -5   1   2   11.88    2.14   0 
  -5   4   0   11.95    2.32   0 
  -4   4   0    2.36    1.53   0 
  -3  -6   2  547.41    4.33   0 
  -2  -4   2 2424.54    7.28   0 
  -2   3   0 1313.73    6.44   0 
  -1   2   0  523.09    2.90   0 
   1  -7  -2   18.54    1.55   0 
   2   0  -3  717.74    5.03   0 
  -5  -7   2  254.03    4.84   0 
  -5   3   1   31.71    2.54   0 
   1  -9  -4  361.25    5.47   0 
   1  -8  -3  547.36    5.83   0 
   1  -1  -1  710.92    3.55   0 
   3  -1  -5 1003.29    7.74   0 
  -5  -2   3  104.08    3.46   0 
  -4  -7   2  366.87    4.41   0 
  -4  -3   3 1433.06    9.33   0 
  -2  -1   2 1306.36    6.08   0 
   1  -4  -1   34.62    1.23   0 
   3  -2  -5  164.72    3.47   0 
  -5  -1   3  268.75    5.09   0 
  -5   2   2  115.03    3.68   0 
  -4  -4   3  979.60    7.58   0 
  -4  -2   3  297.74    4.48   0 
  -3   1   2  771.86    6.11   0 
   3  -5  -6   50.56    2.85   0 
   3   1  -7  264.82    4.40   0 
  -5  -5   3  200.64    4.43   0 
  -5   0   3  126.05    4.02   0 
  -4  -1   3  469.65    5.60   0 
  -4   2   2  178.47    3.71   0 
  -3   3   1  111.92    2.59   0 
  -2  -5   2  765.85    3.78   0 
  -2   2   1  479.27    3.96   0 
   0  -5   0    0.26    0.54   0 
   1  -3  -1  206.12    2.28   0 
   1  -2  -1   38.22    1.06   0 
   2  -4  -3 3059.29   12.01   0 
   2   2  -5   78.52    2.06   0 
  -4  -5   3  389.25    4.80   0 
   1   1  -2  289.27    2.22   0 
   2  -2  -3   24.30    1.38   0 
  -5  -6   3  401.51    5.70   0 
  -3  -2   3 1492.83    8.15   0 
  -5   3   2  955.68    9.38   0 
  -4   4   1   15.31    1.84   0 
  -3  -4   3  313.30    3.64   0 
  -3  -1   3 1430.32    8.18   0 
   1  -8  -4  144.93    3.73   0 
   1  -7  -3  366.00    4.62   0 
  -3  -7   2  361.12    3.21   0 
  -5  -3   4   24.38    2.76   0 
  -5  -2   4  760.50    8.23   0 
  -4  -6   3   14.59    1.71   0 
  -3   0   3 3187.86   12.43   0 
   2   1  -5 1158.68    7.12   0 
   3  -1  -8  217.84    4.59   0 
  -5  -7   3   87.91    3.41   0 
  -5  -4   4  309.16    5.44   0 
  -5  -1   4  561.33    7.24   0 
  -3  -5   3   20.31    1.43   0 
  -2   1   2 1225.38    6.37   0 
  -5   0   4  149.82    4.17   0 
  -4  -3   4  434.30    5.44   0 
  -4  -2   4  147.68    3.52   0 
  -1  -7   0  230.63    1.95   0 
   1  -8  -5  112.11    3.77   0 
   2  -2  -4  427.53    4.56   0 
  -5  -5   4  133.60    3.91   0 
  -4  -1   4  636.06    6.66   0 
  -3   1   3 1303.14    8.19   0 
  -3   3   2 1436.07    8.77   0 
  -1  -9  -2   19.21    1.79   0 
   1  -7  -4  444.70    5.54   0 
   1  -6  -3  786.02    6.27   0 
   2   0  -5  502.65    4.98   0 
  -5   1   4  569.70    7.49   0 
  -4  -4   4    5.87    1.47   0 
  -4   0   4  578.57    6.47   0 
  -4   4   2  198.15    4.10   0 
   1  -4  -2  421.83    3.83   0 
   2   1  -6 1245.93    7.93   0 
  -4  -7   3  429.02    4.57   0 
  -1  -8  -1  206.01    2.62   0 
   2  -1  -5 1054.86    7.31   0 
  -4  -5   4  221.55    3.84   0 
  -2  -2   3   23.89    1.20   0 
   0  -7  -2  701.04    5.34   0 
   1  -3  -2 1122.39    5.79   0 
  -5  -2   5  245.31    5.10   0 
  -5  -1   5  375.01    6.23   0 
  -3  -6   3   55.11    1.66   0 
  -3  -2   4   60.85    2.14   0 
  -2  -3   3 2001.61    7.25   0 
  -2  -1   3  195.71    2.59   0 
   0  -9  -5    0.20    2.57   0 
   1  -5  -3  881.31    6.35   0 
   1  -1  -2  282.01    2.58   0 
  -5  -4   5  151.00    4.29   0 
  -3  -3   4 1042.22    6.89   0 
  -3  -1   4  108.92    2.59   0 
   2  -4  -7  512.69    6.64   0 
   2  -2  -6  179.22    3.58   0 
  -3   0   4  247.94    3.80   0 
  -2   0   3  645.56    4.78   0 
   1  -7  -6   94.37    3.44   0 
   1   1  -3  871.86    4.45   0 
   2  -3  -7  168.20    4.07   0 
   2   0  -7  302.05    4.52   0 
  -5  -7   4  257.04    4.76   0 
  -4  -6   4   61.30    2.47   0 
  -4  -2   5   34.60    2.17   0 
  -4  -1   5  235.81    4.39   0 
  -4   4   3  834.06    8.18   0 
  -3  -4   4  133.82    2.61   0 
  -1  -2   2  421.51    2.36   0 
   0  -8  -4  275.17    4.62   0 
   1   2  -4 2431.46    7.93   0 
   2  -2  -7  202.76    4.03   0 
   2   0  -8    4.92    1.67   0 
  -5  -5   5  119.85    3.63   0 
  -4  -3   5  284.35    4.54   0 
  -3   1   4  105.56    2.72   0 
  -1  -1   2  271.08    2.11   0 
   1  -5  -4   98.57    2.69   0 
   2  -2  -8   19.27    2.16   0 
   2  -1  -9   54.79    3.18   0 
   2   0  -9  170.13    4.11   0 
  -4  -4   5 1269.15    9.02   0 
  -2  -9  -1  313.22    3.29   0 
  -2   1   3  190.51    2.82   0 
  -2   3   2  365.01    3.88   0 
   0  -7  -3   68.99    2.49   0 
  -5  -2   6   89.70    3.94   0 
  -4   1   5  239.22    4.64   0 
   0  -8  -5  177.42    4.33   0 
   1  -6  -6   64.01    2.85   0 
   1  -3  -3  937.46    5.93   0 
   1   0  -3 2454.70    7.99   0 
  -5  -6   5  131.00    3.86   0 
  -3  -5   4  128.54    2.51   0 
   0  -6  -2  284.93    3.35   0 
  -5  -4   6   34.23    3.17   0 
  -4  -5   5   85.89    2.84   0 
   0  -8  -6    2.94    2.67   0 
   1  -4  -4 1661.85    9.01   0 
   1  -2  -3  355.09    3.50   0 
   1  -1  -3  844.32    5.02   0 
   1   2  -5  106.37    2.10   0 
  -4   4   4    6.91    2.06   0 
  -3  -2   5  153.38    3.16   0 
  -3  -1   5  950.96    7.34   0 
  -2   2   3   28.47    1.46   0 
   1   1  -4 2382.87    8.39   0 
  -4  -7   4  241.68    3.56   0 
  -4  -2   6   28.61    2.56   0 
  -4  -1   6  378.33    5.69   0 
  -3  -7   3  156.92    2.05   0 
  -3  -3   5  654.97    5.81   0 
  -2  -5   3   55.42    1.19   0 
  -1   4   0 1733.56    6.05   0 
   1  -5  -7  330.51    5.51   0 
  -5  -5   6  212.31    4.90   0 
  -4  -3   6  819.11    7.84   0 
  -4   0   6 1064.63    9.44   0 
  -4   3   5  280.25    5.25   0 
  -2  -2   4  424.83    3.92   0 
  -2  -1   4  467.73    4.25   0 
  -2   4   2 2503.99   10.38   0 
  -1  -9  -5   36.10    3.16   0 
   1   0  -4   26.86    1.35   0 
   1   2  -6 1175.92    7.00   0 
  -4   1   6  364.34    5.85   0 
  -2   0   4  313.01    3.68   0 
  -1   3   1  203.90    2.28   0 
   0  -6  -3  106.87    2.56   0 
   1   1  -5 1536.87    7.59   0 
  -4  -6   5  366.46    4.77   0 
  -4  -4   6  847.31    7.80   0 
  -3  -4   5   65.43    2.11   0 
  -2  -8   0  559.69    3.47   0 
  -1  -8  -3  490.56    5.43   0 
   0  -7  -6   54.69    2.90   0 
   1  -4  -8  315.65    5.57   0 
   1  -3  -5 1025.11    7.43   0 
  -3  -6   4   16.77    1.42   0 
  -3   2   5  160.98    3.58   0 
  -2  -9  -2   58.66    2.37   0 
   0  -4  -1   13.74    0.83   0 
   1  -3  -7  843.47    7.96   0 
   1   1  -9   12.76    2.00   0 
   1   1  -6  738.14    5.86   0 
   1  -2  -9  319.96    5.60   0 
   1   0  -9  459.66    6.19   0 
   1   1  -8   90.81    2.74   0 
  -3  -1   6   87.56    2.85   0 
  -1  -6   0  361.81    2.59   0 
   1  -1  -9   10.43    2.06   0 
   1  -1  -6  744.04    6.39   0 
   1   0  -8   90.05    2.85   0 
   1   0  -7  824.81    7.02   0 
  -4  -5   6  138.87    3.53   0 
  -4  -2   7   80.68    3.23   0 
  -4   0   7   15.35    2.36   0 
  -3   0   6  246.96    4.27   0 
  -1  -8  -5  132.60    4.02   0 
   0  -6  -6  191.19    4.41   0 
  -5  -5   7   23.71    3.23   0 
  -4  -3   7  870.53    8.54   0 
  -3  -5   5  206.09    3.21   0 
  -3   1   6   90.98    2.95   0 
  -1  -7  -2   16.54    1.63   0 
  -3  -3   6 1184.41    8.18   0 
  -2  -1   5 1079.35    6.99   0 
  -4  -4   7  271.04    4.98   0 
  -3   2   6  153.65    3.75   0 
  -3   4   5   71.09    2.89   0 
  -2   3   4  358.27    4.48   0 
   0  -5  -4   87.08    2.53   0 
  -4  -7   5  397.19    4.53   0 
  -2  -9  -5  117.01    4.30   0 
  -2  -2   5   72.12    1.95   0 
  -2   1   5 1144.57    7.74   0 
  -1  -7  -3  359.14    4.64   0 
  -1  -2   3  322.01    2.52   0 
   0  -5  -6    3.64    1.92   0 
   0  -3  -1 1402.34    5.09   0 
  -5  -6   7    4.59    2.89   0 
  -3  -4   6  748.77    6.38   0 
  -3   3   6 1236.14   10.03   0 
  -4  -2   8   33.62    2.82   0 
  -3  -1   7  260.36    4.54   0 
  -3   1   7  267.46    5.05   0 
  -2  -3   5  169.69    2.73   0 
  -2   4   4  361.27    4.81   0 
  -1  -7  -4  466.64    5.72   0 
   0  -4  -8    0.94    2.40   0 
  -4  -5   7   27.80    2.59   0 
  -4  -3   8  391.28    6.36   0 
  -3  -2   7  192.89    3.89   0 
  -3   2   7  187.93    4.37   0 
   0  -4  -4 2331.92   10.55   0 
   0   0 -10  545.95    7.22   0 
  -3  -6   5   51.83    1.90   0 
  -3  -3   7  578.88    6.32   0 
  -2  -5   4  222.64    2.34   0 
   0  -3  -2  142.41    2.10   0 
  -4  -4   8  171.66    4.56   0 
  -3   3   7  577.74    7.43   0 
  -2  -1   6 1169.47    7.88   0 
  -2   1   6 1224.85    8.66   0 
  -1   4   2  450.05    4.05   0 
   0  -1  -9   11.71    2.11   0 
   0   0  -9   -0.51    1.76   0 
   0   1  -9   14.02    1.86   0 
  -3   0   8 3075.02   16.26   0 
  -2  -8  -5  117.20    4.13   0 
  -2  -4   5  833.04    5.35   0 
  -2  -2   6  171.18    3.17   0 
  -2   2   6  175.13    3.65   0 
  -1  -6  -7  308.07    5.69   0 
  -1  -6  -2 1084.30    6.58   0 
  -1   0   4   23.45    1.18   0 
   0  -3  -3  156.89    2.56   0 
   0  -2  -1 1263.15    4.40   0 
   0   3  -3  157.69    1.50   0 
  -3  -4   7  906.18    7.57   0 
  -3  -1   8  228.48    4.68   0 
  -1  -6  -6   61.92    2.92   0 
  -1  -6  -5  349.89    5.28   0 
   0  -3  -5  459.41    5.04   0 
   0  -3  -4  111.14    2.42   0 
   0  -2  -7   24.13    1.90   0 
   0  -1  -8  100.44    3.13   0 
   0   0  -8  133.22    3.38   0 
  -4  -6   7  206.36    4.14   0 
  -3  -2   8    6.50    1.98   0 
   0  -2  -6   45.25    2.26   0 
   0   0  -7    0.46    1.32   0 
 -12  -1   6    3.00    3.90   0 
 -10  -5   9   12.03    4.59   0 
 -10  -4   6   46.00    4.39   0 
 -10  -3   4   38.42    4.04   0 
  -9  -6  10    1.26    4.26   0 
  -9  -6  11   41.38    6.09   0 
  -9  -5   6   63.76    4.63   0 
  -7  -7  10   17.16    4.13   0 
  -7  -7  14   35.62    6.53   0 
  -5  -7   8  105.05    4.66   0 
  -4  -7   8   78.64    3.86   0 
  -4  -2  -1  182.67    3.46   0 
  -3  -7   9  111.13    3.81   0 
 -11  -3   7    7.42    4.10   0 
 -11  -2   5    0.92    3.72   0 
 -10  -5  11    6.42    4.79   0 
 -10  -5  12    0.66    4.97   0 
 -10  -5  13   49.05    6.07   0 
 -10  -2   3   24.27    3.61   0 
  -9  -5   7   10.05    4.35   0 
  -8  -6   8  112.54    5.53   0 
  -8  -5   5   48.11    3.88   0 
  -7  -5   4   31.04    3.67   0 
  -7  -1  -1  267.26    5.34   0 
  -5  -6   5  128.59    4.09   0 
  -5  -5   3  196.82    4.78   0 
  -4  -6   5  341.44    5.52   0 
  -4  -5   3  374.30    5.56   0 
  -3  -7  10   41.02    3.29   0 
  -2  -5   4  219.96    3.43   0 
 -12   0   6    4.46    4.06   0 
 -11  -3   8  163.71    6.77   0 
 -10  -4   7    6.37    3.84   0 
 -10  -3   5   64.87    4.63   0 
  -9  -2   2   19.28    3.19   0 
  -8  -6   9   25.09    4.28   0 
  -8  -3   2  244.94    5.99   0 
  -7  -2   0  264.13    5.50   0 
  -6  -7  11   41.37    5.05   0 
  -6  -7  12    6.96    5.04   0 
  -6  -7  13   11.43    5.45   0 
  -6  -6   6   61.09    4.01   0 
  -6  -4   2    6.99    2.62   0 
  -4  -7   9    7.24    2.61   0 
 -11  -1   5   54.75    4.71   0 
 -10  -4   8   23.17    4.43   0 
 -10  -2   4   17.66    3.55   0 
  -8  -6  11   59.61    6.10   0 
  -8  -6  14   37.59    6.62   0 
  -8  -6  15   24.22    5.91   0 
  -8  -5   6   10.43    3.31   0 
  -7  -4   3  334.13    6.76   0 
  -6  -5   4   17.45    2.68   0 
  -6  -1  -1  209.30    4.52   0 
  -5  -7  10   28.75    3.56   0 
  -5  -7  11   14.16    4.16   0 
  -5  -6   6   83.35    3.93   0 
  -5   0  -2   70.91    2.43   0 
  -4  -7  11    4.62    3.43   0 
  -4   0  -2 1626.61    8.91   0 
  -3  -6   6    4.95    1.78   0 
 -12   0   7    4.01    4.09   0 
 -12   1   6    4.94    4.04   0 
 -10  -4  10   30.64    5.73   0 
 -10  -1   3    8.94    3.28   0 
  -9  -5  10   20.09    4.65   0 
  -9  -4   6  114.12    5.32   0 
  -8  -5   7   51.22    4.69   0 
  -7   0  -1  433.87    6.62   0 
  -6  -6   7   33.96    3.33   0 
  -6  -2   0  102.19    3.44   0 
  -4  -4   2  200.99    3.99   0 
  -3  -5   4  136.35    3.31   0 
 -11  -2   8    2.34    4.08   0 
 -11  -1   6    0.55    3.66   0 
 -10  -4  12   76.98    6.15   0 
 -10  -3   7    0.12    3.62   0 
 -10  -2   5   71.27    4.68   0 
  -9  -5  12   42.44    5.51   0 
  -9  -5  13  125.69    7.09   0 
  -9  -5  14   28.00    5.86   0 
  -9  -2   3   95.54    4.56   0 
  -8   0   0  197.16    5.27   0 
  -7  -6   9   95.40    5.09   0 
  -7  -6  10  121.63    6.13   0 
  -7  -3   2  192.36    5.07   0 
  -5  -6   7    5.43    3.07   0 
  -5  -3   1   30.02    2.26   0 
  -5  -1  -1    4.51    1.58   0 
  -4  -5   4  201.31    4.22   0 
  -3  -6   7 1678.80   10.94   0 
  -3  -3   1  105.25    2.56   0 
 -12   0   9    1.81    4.36   0 
 -11  -2  10  146.10    6.83   0 
 -10  -3   8   48.96    4.80   0 
 -10  -1   4   20.67    3.61   0 
 -10   0   3   58.31    4.18   0 
  -9  -3   5  140.15    5.48   0 
  -8  -5   8   47.17    4.36   0 
  -8  -2   2   61.88    3.68   0 
  -8  -1   1  115.98    4.28   0 
  -7  -6  11   22.09    4.32   0 
  -7  -6  12   19.85    5.47   0 
  -7  -6  13   25.46    5.97   0 
  -7  -6  14    9.19    5.89   0 
  -7  -4   4  124.13    4.52   0 
  -7  -2   1  322.79    6.09   0 
  -6  -6   8    4.85    3.03   0 
  -6  -5   5  143.86    4.58   0 
  -6  -4   3   53.24    3.13   0 
  -5  -2   0   21.67    2.01   0 
  -4  -6   7  211.84    4.91   0 
  -4  -3   1  277.94    4.43   0 
  -4  -2   0   42.04    2.26   0 
  -4  -1  -1  902.54    7.05   0 
  -2  -6   8 1040.99    7.78   0 
  -2  -5   5   21.87    1.69   0 
 -11  -2  11   25.65    4.96   0 
 -11   0   6    7.78    3.89   0 
 -10  -3   9    3.62    4.17   0 
 -10  -2   6   33.86    4.13   0 
  -9  -4   9   25.69    4.95   0 
  -9  -2   4   56.37    4.05   0 
  -6  -3   2  104.23    3.70   0 
  -6   0  -1  215.82    4.35   0 
  -5  -6   8   24.96    3.46   0 
  -5  -5   5  117.59    4.15   0 
  -5  -4   3  219.79    4.84   0 
 -12   2   8   43.73    5.14   0 
 -11  -1   9   51.70    5.21   0 
 -10  -3  10   78.30    5.74   0 
 -10  -3  11   66.31    5.78   0 
 -10  -3  14    6.98    6.20   0 
 -10  -2   7   34.54    4.28   0 
 -10  -1   5    0.41    3.29   0 
 -10   0   4   -0.36    3.75   0 
 -10   1   3   10.84    3.39   0 
  -9  -4  10  112.80    6.06   0 
  -9  -4  15   14.25    6.62   0 
  -9  -1   3   69.61    4.13   0 
  -8  -5  10   43.10    4.73   0 
  -8  -5  11  147.06    6.61   0 
  -8  -5  12   79.98    6.58   0 
  -8  -5  13   80.20    7.05   0 
  -8  -5  14   12.41    6.23   0 
  -8  -5  15   19.49    5.83   0 
  -7  -4   5  274.20    6.52   0 
  -7  -3   3  164.70    4.85   0 
  -6  -6  14   20.86    5.66   0 
  -6  -6  15   15.37    5.92   0 
  -6  -5   6  155.48    4.82   0 
  -6  -2   1  296.89    5.38   0 
  -6  -1   0  104.59    3.40   0 
  -4  -6   8  464.97    6.98   0 
  -4  -4   3  927.37    8.26   0 
  -3  -6   8  357.09    5.57   0 
  -3  -5   5  211.68    4.03   0 
  -3  -4   3  321.10    4.54   0 
  -2  -6   9   28.15    2.41   0 
 -11  -1  10  104.94    6.22   0 
 -11  -1  11    5.54    5.24   0 
 -11   1   6    2.08    3.74   0 
 -10  -2   8    9.98    3.93   0 
 -10  -1   6   26.24    4.51   0 
  -9  -4  12   53.07    5.64   0 
  -9  -4  13  245.65    8.54   0 
  -9  -4  14  137.49    7.37   0 
  -9  -3   7    9.12    3.52   0 
  -9  -2   5   31.57    3.72   0 
  -8  -4   7   29.96    3.75   0 
  -7  -2   2    7.81    2.44   0 
  -7  -1   1  277.75    5.77   0 
  -7   0   0   -0.52    2.07   0 
  -6  -6  12    4.83    3.89   0 
  -6  -6  13   44.51    4.98   0 
  -6  -4   4   12.88    2.48   0 
  -5  -6   9  126.24    4.64   0 
  -5  -3   2  893.71    8.61   0 
 -11  -1  12   18.84    5.02   0 
 -11   0   8  172.34    6.87   0 
 -10  -2   9   81.07    5.58   0 
 -10   0   5   41.82    4.60   0 
  -9  -3   8  104.15    5.40   0 
  -9  -1   4   19.38    3.31   0 
  -8  -4   8   44.44    4.17   0 
  -7  -5   9    6.23    3.43   0 
  -7  -5  16  115.89    8.09   0 
  -7  -4   6  115.93    5.03   0 
  -5  -6  10  231.63    5.94   0 
  -5  -6  11   15.38    4.01   0 
  -5  -5   6  216.93    5.02   0 
  -4  -6   9  114.30    4.05   0 
  -2  -6  10  170.56    4.11   0 
 -11   0  10    2.02    5.03   0 
 -11   2   6   11.09    4.17   0 
 -10  -2  10   22.38    4.65   0 
 -10  -2  11   66.55    6.27   0 
 -10   1   4   14.50    3.46   0 
  -9  -3   9   65.15    4.97   0 
  -9  -2   6  138.97    5.54   0 
  -8  -4   9   44.24    4.34   0 
  -7  -5  11   33.08    5.20   0 
  -7  -5  14   66.31    6.65   0 
  -7  -5  15    4.44    6.16   0 
  -7  -3   4  387.45    7.03   0 
  -6  -5   8   97.23    4.73   0 
  -6  -4   5  183.97    4.93   0 
  -6  -3   3   22.60    2.55   0 
  -5  -6  14   14.12    4.27   0 
  -5  -4   4  307.98    5.50   0 
  -5  -2   1  658.95    7.11   0 
  -5  -1   0   38.61    2.22   0 
  -4  -6  10   32.54    3.61   0 
  -4  -5   6  140.95    4.07   0 
  -4  -3   2  388.16    5.23   0 
  -4   0  -1  594.26    5.68   0 
  -3  -6  10  299.24    5.59   0 
  -3  -3   2 1454.42    8.82   0 
  -2  -5   6  157.28    3.05   0 
 -11   0  11   30.31    4.99   0 
 -11   1   8   59.60    5.14   0 
 -11   2   7   51.64    5.57   0 
 -10  -2  12   30.21    5.25   0 
 -10  -2  13   48.29    5.71   0 
 -10  -2  14   36.44    5.73   0 
 -10  -1   8   46.37    4.63   0 
 -10   0   6    1.13    3.41   0 
  -9  -3  10   12.53    4.14   0 
  -9  -3  16    3.97    5.61   0 
  -9  -1   5   17.76    3.40   0 
  -8  -4  10  404.32    9.03   0 
  -8  -4  15   93.68    7.69   0 
  -8  -4  16   72.99    6.85   0 
  -8   0   2   30.91    3.05   0 
  -7  -5  13   20.86    4.74   0 
  -7  -2   3  313.97    6.21   0 
  -6  -2   2  682.02    8.02   0 
  -6   0   0  105.37    3.35   0 
  -5  -5   7   25.98    2.75   0 
  -4  -6  12   26.18    4.08   0 
  -4  -6  13  151.13    5.78   0 
  -4  -4   4    6.70    2.05   0 
  -4  -2   1  192.34    3.65   0 
  -3  -6  11  291.02    5.98   0 
  -3  -5   6   59.31    2.44   0 
 -11   1  10   97.17    6.66   0 
 -11   2   8    2.93    4.84   0 
 -10  -1   9   10.98    4.19   0 
 -10   1   5    0.41    3.28   0 
  -9  -3  11  150.15    6.75   0 
  -9  -3  12   10.86    4.60   0 
  -9  -3  14   73.20    6.37   0 
  -9   0   4  218.30    6.13   0 
  -8  -4  11  162.38    6.65   0 
  -8  -4  12   20.90    4.65   0 
  -8  -4  13   56.21    5.69   0 
  -8  -4  14   32.01    5.62   0 
  -8  -3   7  117.96    5.10   0 
  -7  -3   5  225.06    5.70   0 
  -7  -1   2   90.95    3.72   0 
  -6  -5   9   59.84    4.01   0 
  -6  -5  16  101.64    7.60   0 
  -6  -4   6  853.45   10.04   0 
  -6  -1   1  217.05    4.62   0 
  -5  -3   3  179.42    4.18   0 
  -3  -6  12   38.47    3.81   0 
  -3  -4   4  140.93    3.16   0 
  -3  -2   1  128.67    2.73   0 
 -11   1  11    1.68    4.34   0 
 -11   1  12   14.63    5.00   0 
 -11   2   9   80.58    6.21   0 
 -10  -1  10  108.16    6.04   0 
 -10  -1  11   71.50    6.33   0 
 -10   0   7    0.35    3.50   0 
 -10   1   6   24.17    4.46   0 
 -10   2   5   79.14    5.28   0 
  -9  -2   8   16.78    3.77   0 
  -9  -1   6   66.98    4.43   0 
  -8  -3   8   28.89    4.31   0 
  -6  -5  15   10.39    5.84   0 
  -6  -3   4  440.51    6.89   0 
  -5  -5   8   89.10    3.87   0 
  -5  -4   5  150.69    4.18   0 
  -5   1  -1    4.09    1.50   0 
  -4  -5   7   30.69    2.54   0 
 -11   2  10  127.38    6.55   0 
 -11   3   8  143.04    6.58   0 
 -10  -1  12   35.41    5.19   0 
 -10  -1  13   11.11    4.93   0 
 -10  -1  14    2.91    5.07   0 
  -9  -2   9    5.20    3.69   0 
  -9  -2  16  123.49    8.21   0 
  -9   0   5    1.94    3.01   0 
  -8  -3   9   54.87    5.00   0 
  -8  -3  17    5.66    5.83   0 
  -8  -1   4   93.79    4.30   0 
  -8   0   3   49.02    3.43   0 
  -8   1   2  395.70    7.02   0 
  -7  -4  16   68.59    7.37   0 
  -7  -3   6  306.35    6.63   0 
  -6  -5  12  157.13    6.09   0 
  -6  -5  13   38.44    4.68   0 
  -6  -5  14  324.58    8.51   0 
  -5  -5   9   85.37    4.43   0 
  -5  -2   2  103.75    3.25   0 
  -3  -5   7  786.37    7.62   0 
  -2  -5   7  157.33    3.32   0 
 -11   2  11   31.06    5.13   0 
 -11   2  12   40.51    5.42   0 
 -11   3   9  120.04    6.36   0 
 -10   0   9   41.91    4.82   0 
 -10   1   7    5.39    3.65   0 
 -10   2   6   34.90    4.70   0 
  -9  -2  10   15.09    4.11   0 
  -9  -2  11   54.88    5.15   0 
  -9  -2  12  116.54    7.05   0 
  -9  -2  13   18.88    5.89   0 
  -9  -2  15    5.42    5.21   0 
  -9  -1   7  186.03    6.29   0 
  -9   1   4   17.84    3.25   0 
  -8  -3  10    5.05    4.37   0 
  -8  -3  16   25.41    5.85   0 
  -7  -4  10    0.64    3.43   0 
  -7  -4  11   38.29    5.08   0 
  -7  -4  15  101.57    7.59   0 
  -7  -1   3  232.78    5.41   0 
  -7   1   1  274.19    5.44   0 
  -6  -2   3  306.38    5.68   0 
  -6   1   0  101.88    3.26   0 
  -5  -4   6   30.72    3.10   0 
  -5   0   0    1.37    1.51   0 
  -4  -5   8  107.32    4.02   0 
  -4  -4   5 1225.56    9.70   0 
  -4  -3   3 1351.09    9.62   0 
 -11   3  10   51.92    5.38   0 
 -10   0  10   13.66    4.42   0 
 -10   0  11   62.94    5.56   0 
 -10   0  12   56.82    6.29   0 
 -10   0  13   11.57    5.62   0 
 -10   1   8   43.81    4.57   0 
  -9  -1   8   56.18    4.54   0 
  -8  -3  11  219.43    7.28   0 
  -8  -3  13   15.47    5.47   0 
  -8  -3  14   46.51    5.74   0 
  -8  -3  15   28.98    5.67   0 
  -8  -2   7  276.39    6.96   0 
  -7  -4  12  124.86    6.08   0 
  -7  -4  14   33.96    5.20   0 
  -7  -3   7   49.08    3.70   0 
  -7  -2   5   56.57    3.97   0 
  -7   0   2  269.23    5.57   0 
  -6  -4   8    2.58    2.72   0 
  -6  -3   5  252.37    5.53   0 
  -6  -1   2  872.60    8.85   0 
  -6   0   1  220.30    4.61   0 
  -5  -5  10   91.44    4.31   0 
  -5  -5  11  279.46    7.00   0 
  -5  -5  15   77.70    6.31   0 
  -5  -3   4   29.07    2.37   0 
  -4   1  -1  914.72    6.75   0 
  -3  -4   5   67.95    2.65   0 
 -11   4  11   16.71    5.71   0 
 -10   1   9   10.05    4.08   0 
  -9  -1   9   45.69    4.49   0 
  -9   1   5   11.98    3.24   0 
  -9   2   4   52.09    3.89   0 
  -8  -2   8   59.69    4.33   0 
  -8  -2  18    3.98    5.82   0 
  -8   0   4    0.42    2.61   0 
  -8   1   3  201.66    5.44   0 
  -7  -3  18  129.25    7.94   0 
  -6  -4  17  103.23    7.84   0 
  -5  -5  12   34.90    3.98   0 
  -5  -5  14   76.28    5.22   0 
  -4  -5   9   12.61    2.56   0 
  -4  -2   2  189.41    3.71   0 
  -2  -5   8   53.63    2.53   0 
 -10   1  10  110.55    6.07   0 
 -10   1  11   65.01    6.24   0 
 -10   2   8   10.53    4.09   0 
  -9  -1  10  110.26    5.83   0 
  -9  -1  11   31.20    5.38   0 
  -9  -1  15   38.32    5.83   0 
  -9  -1  16    4.23    5.51   0 
  -9   0   7    6.75    3.37   0 
  -8  -2   9  121.21    5.87   0 
  -8  -2  17    7.19    5.81   0 
  -7  -3  17   98.01    8.14   0 
  -7  -1   4   48.57    3.31   0 
  -6  -3   6  256.84    5.71   0 
  -6  -2   4   55.85    3.14   0 
  -5  -4   7   37.25    2.93   0 
  -5  -2   3   97.86    3.24   0 
  -4  -5  10   38.93    3.63   0 
 -10   1  12   30.68    5.07   0 
 -10   1  13    8.58    4.74   0 
 -10   1  14    2.96    4.88   0 
 -10   2   9   88.20    5.52   0 
 -10   3   7    0.98    3.65   0 
  -9  -1  12    7.00    4.47   0 
  -9  -1  13  105.95    6.49   0 
  -9  -1  14    5.49    5.02   0 
  -9   0   8  144.49    5.91   0 
  -9   1   6   62.41    4.33   0 
  -8  -2  10    6.33    3.66   0 
  -8  -2  16    5.73    5.37   0 
  -7  -3  10   77.52    5.18   0 
  -7  -3  16  267.36    9.66   0 
  -7  -2   6   29.79    3.19   0 
  -7   0   3  337.91    6.28   0 
  -7   1   2   95.30    3.75   0 
  -6  -4  14   80.58    6.35   0 
  -6  -4  15   45.83    5.52   0 
  -6  -3  19   63.18    8.28   0 
  -6  -1   3  632.62    7.91   0 
  -5  -4   8   15.96    3.07   0 
  -5  -3   5  210.30    4.71   0 
  -4  -5  11  116.99    4.81   0 
  -4  -5  12   93.17    4.81   0 
  -4  -5  14   93.81    5.64   0 
  -4  -3   4  419.37    5.61   0 
  -3  -5   9  257.51    4.90   0 
 -10   2  10   24.36    4.52   0 
 -10   2  11   63.94    6.16   0 
 -10   3   8   47.84    4.76   0 
  -9   0   9   12.41    3.82   0 
  -8  -2  11   34.61    4.48   0 
  -8  -2  12   55.15    5.08   0 
  -8  -2  13   10.16    4.56   0 
  -8  -2  14   81.67    6.28   0 
  -8  -1  18    8.90    7.16   0 
  -8   1   4   94.70    4.24   0 
  -8   2   3  169.71    5.08   0 
  -7  -3  15   31.62    5.60   0 
  -7  -2   7   67.47    4.34   0 
  -7  -2  19   25.82    6.68   0 
  -6  -4  12   16.88    3.98   0 
  -6  -4  13  387.08    8.81   0 
  -6  -3   7  199.68    5.33   0 
  -6   0   2   15.75    2.09   0 
  -6   1   1  215.13    4.50   0 
  -5  -4  17    4.55    6.37   0 
  -5   0   1 1333.17    9.68   0 
  -3  -5  10  101.91    3.99   0 
  -2  -5   9  433.14    5.59   0 
 -10   2  12   27.37    5.00   0 
 -10   2  14   40.46    5.67   0 
 -10   3   9    5.54    4.05   0 
  -9   0  10    3.93    3.79   0 
  -9   0  11  109.83    6.55   0 
  -9   0  14  132.00    7.69   0 
  -9   0  15   40.99    5.85   0 
  -9   2   6  149.18    5.63   0 
  -8  -1   8   47.06    4.09   0 
  -8  -1  17   22.88    6.74   0 
  -7  -3  13  144.27    6.54   0 
  -7  -2  18    1.76    6.94   0 
  -6  -3  18   53.31    6.59   0 
  -5  -4   9  266.84    5.93   0 
  -5  -4  16    3.65    5.70   0 
  -3  -5  11   83.52    4.03   0 
  -3  -5  14   92.96    5.04   0 
  -3  -3   4 1149.23    8.19   0 
  -2  -5  10  429.31    5.98   0 
 -10   3  10   74.73    5.58   0 
 -10   3  12  301.75    9.47   0 
 -10   3  14   13.39    6.03   0 
  -9   0  12   15.90    4.52   0 
  -9   0  13  144.96    7.08   0 
  -9   1   8   61.17    4.61   0 
  -8  -1  16   51.38    7.04   0 
  -8   2   4   -1.93    3.23   0 
  -7  -2   8   66.33    4.18   0 
  -7  -2  17  118.28    8.22   0 
  -7   0   4   44.85    3.21   0 
  -7   1   3  211.04    5.40   0 
  -7   2   2    9.95    2.40   0 
  -6  -3   8  232.98    5.86   0 
  -6  -3  17   25.79    6.96   0 
  -6  -2  20    4.71    6.57   0 
  -5  -4  10    2.65    2.82   0 
  -5  -4  15    2.79    5.06   0 
  -5  -2   4  747.66    7.98   0 
  -3  -5  12  119.49    4.60   0 
  -3  -5  13   50.61    4.23   0 
  -2  -4   6  620.59    5.79   0 
 -10   4  10   21.20    4.74   0 
  -9   1   9   43.95    4.48   0 
  -9   1  10  113.45    6.34   0 
  -9   1  16    3.19    5.34   0 
  -9   2   7  181.67    6.23   0 
  -9   3   6   38.70    3.99   0 
  -8  -1  10    8.71    3.63   0 
  -8   0  18   62.75    7.67   0 
  -7  -2  16   83.55    7.43   0 
  -7  -1   6  185.00    5.34   0 
  -6  -3   9  111.51    4.65   0 
  -6  -3  16   16.10    6.25   0 
  -6  -2   6  202.24    5.13   0 
  -6  -1   4  177.93    4.59   0 
  -5  -4  11   20.04    3.35   0 
  -5  -4  12   58.47    4.88   0 
  -5  -4  14   41.80    5.27   0 
  -4  -4   8  168.91    4.36   0 
  -3  -4   7  979.28    8.41   0 
  -2  -5  11   47.21    3.18   0 
  -2  -5  12   95.79    4.24   0 
 -10   4  11  176.36    7.31   0 
 -10   4  13  229.30    8.39   0 
 -10   4  14   57.46    5.97   0 
  -9   1  11   27.04    4.55   0 
  -9   1  12    8.14    4.53   0 
  -9   1  13   97.18    6.35   0 
  -9   1  15   35.47    5.56   0 
  -9   2   8   19.00    3.82   0 
  -9   3   7   11.95    4.16   0 
  -8  -1  12   68.07    5.29   0 
  -8  -1  13   30.14    4.94   0 
  -8  -1  14   83.12    6.30   0 
  -8   0   8  164.15    5.86   0 
  -7  -2  10    9.61    3.50   0 
  -7  -2  11  129.88    6.12   0 
  -7  -2  15   25.40    6.16   0 
  -7  -1   7   18.04    3.54   0 
  -7   0   5    2.50    2.97   0 
  -6  -3  15   51.84    6.30   0 
  -6  -2  19   36.65    6.75   0 
  -6   0   3    2.79    2.06   0 
  -6   1   2  844.20    8.60   0 
  -5  -3   7   12.06    2.44   0 
  -5  -1   3  271.10    4.84   0 
  -4  -4   9  363.21    6.45   0 
  -4  -1   2 1026.80    7.96   0 
  -4   1   0 1837.44    9.84   0 
 -10   5  11    6.54    4.60   0 
 -10   5  12    4.55    4.66   0 
 -10   5  13   46.95    5.78   0 
  -9   2   9    4.36    3.67   0 
  -8   0   9  238.58    6.97   0 
  -8   0  17    8.77    5.51   0 
  -7  -2  13  139.28    6.46   0 
  -7  -2  14   16.35    4.79   0 
  -7  -1  18   16.56    6.18   0 
  -7   2   3  310.11    6.27   0 
  -6  -3  13   47.99    4.70   0 
  -6  -3  14   21.28    4.71   0 
  -6  -2   7   54.57    3.46   0 
  -6  -2  18    6.08    6.80   0 
  -6  -1   5  310.20    6.17   0 
  -5  -3  18    1.69    5.61   0 
  -5  -2   5  226.18    4.76   0 
  -5   0   2   87.31    2.96   0 
  -5   1   1    3.33    1.58   0 
  -4  -4  16    8.30    5.38   0 
  -4   0   1  618.53    6.01   0 
  -3  -2   3 1503.61    8.94   0 
  -9   2  10   10.83    3.99   0 
  -9   2  11   57.44    5.15   0 
  -9   2  13   22.37    5.75   0 
  -9   2  14   10.42    5.73   0 
  -9   2  15    2.52    4.85   0 
  -9   4   7   50.23    4.50   0 
  -8   0  10   67.83    4.84   0 
  -8   0  15  148.82    8.13   0 
  -8   1  18    7.50    6.63   0 
  -7  -1   8   65.47    4.12   0 
  -7  -1  17   18.78    6.80   0 
  -7   0   6  511.52    8.37   0 
  -5  -3   8  297.85    5.99   0 
  -5  -3  17   56.83    6.99   0 
  -4  -4  10  108.91    4.10   0 
  -4  -4  11   32.66    3.79   0 
  -4  -3   6  833.26    8.20   0 
  -4  -2   4  161.95    3.65   0 
  -3  -3   5  687.24    6.53   0 
  -9   3   9   70.80    5.05   0 
  -9   3  16    2.12    5.16   0 
  -9   4   8   23.72    4.75   0 
  -8   0  11    4.66    3.73   0 
  -8   0  12   23.27    4.42   0 
  -8   0  13   11.37    4.44   0 
  -8   0  14   60.51    5.72   0 
  -8   1   8   52.29    4.22   0 
  -8   1  17   23.42    6.77   0 
  -7  -1  16  118.10    7.85   0 
  -7   0  19    1.54    6.00   0 
  -6  -2   8   17.59    2.94   0 
  -6  -2  17   49.62    6.23   0 
  -6   0   4   65.57    3.24   0 
  -5  -3  16    9.53    5.70   0 
  -4  -4  12   36.17    3.60   0 
  -4  -4  13   39.82    3.95   0 
  -4  -4  14    4.22    3.70   0 
  -9   3  10   14.11    4.11   0 
  -9   3  11  138.48    6.54   0 
  -9   3  12   14.66    5.41   0 
  -9   3  14   75.99    6.19   0 
  -9   3  15   65.16    6.09   0 
  -9   4   9   21.87    4.82   0 
  -8   1   9  123.82    5.52   0 
  -8   1  16   47.01    7.01   0 
  -7  -1  10   10.98    3.54   0 
  -7  -1  11  125.05    6.05   0 
  -7  -1  15   53.54    5.67   0 
  -7   0   7   15.24    3.04   0 
  -7   0  18   78.28    7.82   0 
  -7   1   5  240.30    5.76   0 
  -7   2   4  172.26    5.20   0 
  -6  -2   9  282.16    6.56   0 
  -6  -2  16   56.17    6.03   0 
  -6  -1   6  242.79    5.53   0 
  -6  -1  19    1.46    6.13   0 
  -6   1   3  654.84    7.85   0 
  -6   2   2  699.51    7.87   0 
  -5  -3  10    8.73    3.31   0 
  -5  -3  15    0.33    5.07   0 
  -5  -2   6   90.59    3.50   0 
  -5  -2  19   16.81    7.38   0 
  -5  -1   4  522.89    6.70   0 
  -4  -3   7  889.95    8.76   0 
  -4  -3  18   56.40    7.15   0 
  -3  -4   9  201.13    4.47   0 
  -9   4  10  108.13    5.90   0 
  -9   4  15   15.68    5.38   0 
  -9   4  16   45.67    6.11   0 
  -8   1  10    4.95    3.58   0 
  -8   1  11   61.57    5.46   0 
  -8   1  14   79.38    6.74   0 
  -8   1  15   61.04    6.00   0 
  -8   2  18    3.09    5.56   0 
  -7  -1  13   21.61    4.33   0 
  -6  -2  10  469.56    8.46   0 
  -6  -2  14   94.69    6.47   0 
  -6  -2  15   75.59    5.83   0 
  -5  -3  12    1.04    3.83   0 
  -5  -3  14   12.26    4.10   0 
  -5   0   3  127.89    3.68   0 
  -3  -4  15   14.55    4.66   0 
  -9   4  11   58.98    5.37   0 
  -9   4  12   48.63    5.20   0 
  -9   4  13  236.41    8.28   0 
  -9   5   9   36.24    4.64   0 
  -9   5  10   13.73    5.10   0 
  -9   5  15   48.77    6.69   0 
  -8   1  12   63.58    5.22   0 
  -8   1  13   34.65    5.05   0 
  -8   2   8   65.41    4.45   0 
  -8   2  17   11.65    5.46   0 
  -7   0   8  140.31    5.20   0 
  -7   0  17   54.26    6.43   0 
  -7   1   6  192.44    5.45   0 
  -7   1  19   59.98    6.95   0 
  -6  -2  13   14.76    4.03   0 
  -6  -1   7   10.85    2.67   0 
  -6  -1  18  166.68    8.24   0 
  -6   0   5  186.83    4.81   0 
  -6   0  20   63.05    7.28   0 
  -5  -2   7   38.08    2.92   0 
  -5  -2  18  208.74    8.58   0 
  -5  -1  20   18.70    7.66   0 
  -5   1   2   12.85    1.79   0 
  -4  -3   8  399.67    6.28   0 
  -4  -3  17   21.23    6.04   0 
  -4  -2   5   32.79    2.16   0 
  -3  -4  11  200.50    5.25   0 
  -3  -4  12   79.06    4.31   0 
  -3  -4  13   21.67    3.91   0 
  -3  -4  14   30.39    4.38   0 
  -3  -3   6 1255.39    9.04   0 
  -9   5  11    9.13    4.41   0 
  -9   5  12   42.39    5.27   0 
  -9   5  13  131.57    6.93   0 
  -9   5  14   30.87    5.30   0 
  -8   2   9  124.45    5.56   0 
  -8   2  15   49.94    6.53   0 
  -8   2  16    3.88    5.03   0 
  -8   3   7  120.00    5.14   0 
  -7   0  15    2.48    5.68   0 
  -7   0  16   21.37    5.48   0 
  -7   1  18   17.96    6.99   0 
  -7   2   5   52.87    3.48   0 
  -7   3   4  394.89    6.97   0 
  -6  -1  17   95.55    7.05   0 
  -6   1   4  181.04    4.62   0 
  -5  -2  17    9.49    6.33   0 
  -5  -1   5  389.04    6.03   0 
  -4  -3  16  243.21    8.20   0 
  -4   0   2 1768.96   10.28   0 
  -4   1   1  951.80    7.32   0 
  -3  -2   4   66.71    2.29   0 
  -9   6  11   40.57    5.25   0 
  -9   6  12   22.43    4.86   0 
  -9   6  13    6.58    4.81   0 
  -9   6  14   16.26    5.27   0 
  -9   7  14    7.22    5.18   0 
  -8   2  10    8.06    3.69   0 
  -8   2  11   33.89    4.45   0 
  -8   2  12   50.27    4.98   0 
  -8   2  13   10.65    4.39   0 
  -8   2  14   70.49    5.86   0 
  -8   3   8   30.85    3.86   0 
  -8   3  17    3.63    5.40   0 
  -8   4   7   28.56    4.24   0 
  -7   0  11    1.20    3.38   0 
  -7   0  12  306.07    8.16   0 
  -7   0  13   73.26    5.36   0 
  -7   0  14    0.42    4.31   0 
  -7   1   7   18.79    3.12   0 
  -7   2  19   28.41    7.46   0 
  -6  -1   9   59.16    4.31   0 
  -6  -1  16   46.88    5.73   0 
  -6   0   6   83.68    3.78   0 
  -6   0  19   64.56    6.96   0 
  -6   2   3  301.59    5.55   0 
  -5  -2   8  125.27    4.27   0 
  -5  -2  16   38.45    6.17   0 
  -5  -1  19   54.41    7.84   0 
  -5   0  21   64.48    8.60   0 
  -4  -3   9   50.24    3.10   0 
  -4  -2  19    8.02    6.86   0 
  -8   3   9   60.32    4.58   0 
  -8   3  15   26.42    6.09   0 
  -8   3  16   26.17    5.50   0 
  -8   4  17   38.51    6.86   0 
  -7   1   8   61.67    4.11   0 
  -7   2   6   25.66    3.12   0 
  -6  -1  10  100.85    4.72   0 
  -6  -1  15  163.77    7.10   0 
  -6   0  18   -1.14    6.51   0 
  -6   1  20  119.47    8.16   0 
  -5  -2  15   30.22    5.56   0 
  -5  -1   6  539.03    7.25   0 
  -5   0   4  140.65    3.77   0 
  -4  -3  10  477.68    7.39   0 
  -4  -3  11  148.26    5.21   0 
  -4  -3  13   73.17    4.93   0 
  -4  -3  14  302.93    7.88   0 
  -4  -2   6   33.32    2.28   0 
  -4  -1   4  679.60    6.91   0 
  -2  -4  10   66.23    3.12   0 
  -2  -4  14   29.33    4.08   0 
  -8   3  10    5.02    3.63   0 
  -8   3  11  216.98    7.30   0 
  -8   3  12  114.24    6.64   0 
  -8   3  13   12.87    4.47   0 
  -8   3  14   41.37    5.47   0 
  -8   4   8   36.39    4.06   0 
  -8   4  16   78.17    7.18   0 
  -7   1  15   47.44    6.29   0 
  -7   1  16  108.92    7.00   0 
  -7   2  18    2.48    5.32   0 
  -7   3   5  240.47    5.85   0 
  -6  -1  13   59.40    4.87   0 
  -6   0   7   24.27    2.95   0 
  -6   1   5  327.06    6.10   0 
  -5  -2  10  113.11    4.51   0 
  -5  -2  12   42.61    4.43   0 
  -5  -2  14   52.46    4.84   0 
  -5  -1  18   54.62    7.54   0 
  -5   0  20   11.53    7.74   0 
  -5   1   3  271.00    4.95   0 
  -4  -3  12   18.20    3.24   0 
  -4  -2  18   12.57    5.61   0 
  -4  -1  20   38.38    7.93   0 
  -3  -3  17    4.68    4.53   0 
  -2  -4  11   84.05    3.36   0 
  -2  -4  12   25.39    3.23   0 
  -2  -4  13   21.75    3.50   0 
  -2  -3   6 1147.38    7.74   0 
  -1  -4   9   70.66    2.54   0 
  -8   4   9   41.02    4.32   0 
  -8   4  10  400.32    9.40   0 
  -8   4  15   93.20    6.61   0 
  -8   5   8   42.22    4.21   0 
  -8   5  17   53.73    6.37   0 
  -7   1  10   11.15    3.52   0 
  -7   1  11  122.49    5.66   0 
  -7   1  12   27.68    4.94   0 
  -7   1  13   27.20    5.14   0 
  -7   1  14   59.18    5.40   0 
  -7   2   7   71.70    4.10   0 
  -7   2  17  114.65    7.38   0 
  -6   0   8  707.50    9.70   0 
  -6   0  17  564.16   12.28   0 
  -6   1  19    2.44    5.83   0 
  -6   2   4   52.91    3.07   0 
  -6   3   3   22.78    2.51   0 
  -5  -1   7  106.79    4.12   0 
  -5   1  21    3.87    7.69   0 
  -5   2   2  117.37    3.29   0 
  -4  -2   7   89.74    3.28   0 
  -4  -2  17   72.37    6.64   0 
  -3  -2   5  161.64    3.37   0 
  -3  -1   3 1403.34    8.49   0 
  -8   4  11  149.56    6.47   0 
  -8   4  12   16.69    4.41   0 
  -8   4  13   56.61    5.39   0 
  -8   4  14   26.58    5.18   0 
  -8   5   9   86.91    5.19   0 
  -8   5  15   20.41    6.03   0 
  -8   5  16   57.41    6.28   0 
  -8   6  16   19.30    6.19   0 
  -7   2  16   87.57    6.59   0 
  -7   3   6  315.88    6.76   0 
  -7   3  18  126.76    7.74   0 
  -7   4   5  296.42    6.46   0 
  -6   0  16  606.67   12.23   0 
  -6   1   6  236.76    5.53   0 
  -6   1  18  169.86    9.16   0 
  -6   2  20    5.44    6.23   0 
  -5  -1  17   82.12    6.53   0 
  -5   0   5   44.89    2.69   0 
  -5   0  19   67.97    8.05   0 
  -4   0   3  283.58    4.44   0 
  -4   0  21   39.86    8.38   0 
  -3  -3  15   36.00    4.87   0 
  -1  -4  10  460.87    5.55   0 
  -8   5  10   38.79    4.55   0 
  -8   5  11  126.58    6.25   0 
  -8   5  13   69.44    5.88   0 
  -8   5  14    9.19    4.63   0 
  -7   2  15   19.07    4.92   0 
  -6   0   9   36.13    3.49   0 
  -6   0  10  261.10    6.66   0 
  -6   0  14   62.98    5.85   0 
  -6   2   5 1178.97   11.21   0 
  -6   2  19   43.50    7.45   0 
  -5  -1   8   17.48    2.66   0 
  -5  -1  16  208.87    7.88   0 
  -4  -2   8   33.81    2.67   0 
  -4  -2  16   46.49    5.13   0 
  -4  -1   5  249.74    4.52   0 
  -4   1   2 1014.02    7.81   0 
  -4   2   1  204.68    3.56   0 
  -3  -3  10  530.56    7.35   0 
  -3  -3  14   36.87    4.53   0 
  -1  -4  11  165.84    4.02   0 
  -1  -4  12   75.08    3.72   0 
  -1  -4  13   34.83    3.39   0 
  -8   6  10    8.95    4.07   0 
  -8   6  11   50.55    5.03   0 
  -8   6  12    5.47    5.17   0 
  -8   6  13   27.22    5.08   0 
  -8   6  14   39.20    5.45   0 
  -8   7  14    7.76    5.80   0 
  -8   7  15  118.02    7.18   0 
  -8   8  14   60.63    6.77   0 
  -8   8  15   58.49    6.37   0 
  -7   2  10    7.64    3.45   0 
  -7   2  11  132.86    5.86   0 
  -7   2  12   85.77    5.37   0 
  -7   2  13  138.85    6.46   0 
  -7   4  18  149.55    8.05   0 
  -6   0  12   43.16    4.32   0 
  -6   0  13   79.83    5.19   0 
  -6   1   7   16.08    2.84   0 
  -6   1  17   95.29    6.92   0 
  -6   3   4  445.70    6.89   0 
  -6   3  20    5.85    6.18   0 
  -5  -1   9  185.92    5.19   0 
  -5  -1  15   -0.75    4.13   0 
  -5   0   6 1794.08   13.02   0 
  -5   0  18   18.70    5.88   0 
  -5   1   4  542.25    6.83   0 
  -5   1  20   18.27    6.40   0 
  -4  -2   9  207.88    5.20   0 
  -3  -3  11   81.28    4.02   0 
  -3  -3  12   95.72    4.55   0 
  -3  -3  13  535.30    8.69   0 
  -3  -2   6  165.87    3.67   0 
  -3  -2  18   39.52    6.58   0 
  -3  -1  20   41.77    7.76   0 
  -8   7  12   19.12    4.91   0 
  -8   7  13   40.97    5.50   0 
  -7   3  15   34.06    5.40   0 
  -7   4  17    9.98    5.33   0 
  -7   5  18   30.46    6.04   0 
  -6   1   8  207.11    5.67   0 
  -6   1  16   57.85    5.85   0 
  -6   2  18    6.90    5.55   0 
  -5  -1  10  447.40    7.82   0 
  -5  -1  11   16.60    3.73   0 
  -5  -1  12    1.29    3.86   0 
  -5  -1  14   80.00    5.18   0 
  -5   2   3  104.49    3.29   0 
  -5   3   2  947.96    8.43   0 
  -4  -2  10   98.89    4.01   0 
  -4  -2  13   50.86    4.71   0 
  -4  -2  14   35.32    4.26   0 
  -4  -1   6  375.36    5.77   0 
  -4  -1  18   60.76    6.33   0 
  -4   0  20    1.26    6.16   0 
  -2  -3  16   31.86    5.09   0 
  -7   3  10   73.79    4.78   0 
  -7   3  11   45.85    5.04   0 
  -7   3  12  113.33    6.37   0 
  -7   3  14   34.11    4.96   0 
  -7   4  16   64.05    6.21   0 
  -7   5  17  225.42    9.44   0 
  -6   1  15  159.79    7.04   0 
  -6   2   6  206.09    5.26   0 
  -6   2  17   44.82    6.88   0 
  -5   1  19   53.75    6.75   0 
  -5   2  20    7.24    7.17   0 
  -4  -2  11  122.68    4.53   0 
  -4  -2  12   63.47    3.99   0 
  -4  -1  17   78.11    6.90   0 
  -4   1  21   17.89    6.78   0 
  -3  -2  17   30.84    5.01   0 
  -3  -1   4  110.38    2.74   0 
  -3   0  21   39.93    8.39   0 
  -2  -3   8  637.61    6.44   0 
  -7   4   9   43.52    4.68   0 
  -7   4  15   94.41    6.44   0 
  -7   6  17   23.15    5.63   0 
  -6   1  10   98.92    4.76   0 
  -6   1  12   35.91    4.16   0 
  -6   1  13   62.15    4.91   0 
  -6   1  14  161.25    6.75   0 
  -6   2   7   61.13    3.65   0 
  -6   3   5  263.30    5.70   0 
  -6   3  18   43.50    7.16   0 
  -6   4  19   33.85    7.16   0 
  -5   0  16  141.61    6.93   0 
  -5   1   5  401.03    6.17   0 
  -5   1  18   58.57    7.51   0 
  -4   0  19    2.92    5.77   0 
  -3  -2   7  206.57    4.11   0 
  -3  -1  19  171.94    8.86   0 
  -3   1  22   35.52    8.70   0 
  -2  -3  15   12.39    3.59   0 
  -7   4  10    1.92    3.41   0 
  -7   4  11   35.36    4.36   0 
  -7   4  12  107.97    5.85   0 
  -7   4  13   36.77    4.83   0 
  -7   4  14   32.75    4.96   0 
  -7   5  15    3.37    5.59   0 
  -7   6  16   22.66    6.21   0 
  -6   2  16   57.60    5.85   0 
  -5   0   8   33.26    2.99   0 
  -5   2   4  761.99    8.10   0 
  -5   2  19   20.34    7.04   0 
  -4  -1   7  411.77    6.12   0 
  -4  -1  16   20.72    4.75   0 
  -4   1   3  542.60    6.02   0 
  -4   1  20   41.70    7.94   0 
  -2  -3   9  150.17    3.59   0 
  -2  -3  14   94.54    4.86   0 
  -2  -2  18   37.14    6.32   0 
  -7   5   9    5.65    3.44   0 
  -7   5  10   82.67    5.57   0 
  -7   5  13   14.93    5.23   0 
  -7   5  14   68.12    5.75   0 
  -7   6  15   80.77    7.06   0 
  -7   8  16    0.97    5.29   0 
  -6   2   8   17.16    3.04   0 
  -6   2   9  299.55    7.20   0 
  -6   2  14   90.63    6.31   0 
  -6   2  15   71.75    5.72   0 
  -6   3   6  253.26    5.81   0 
  -6   3  17   25.83    5.55   0 
  -6   4   5  201.97    5.19   0 
  -6   5  19   11.91    6.02   0 
  -5   0  10  267.30    6.61   0 
  -5   1   6  540.31    7.36   0 
  -5   1  17   72.30    6.34   0 
  -5   3  20    0.52    6.06   0 
  -4  -1   8  280.84    5.45   0 
  -4   0   5  314.12    5.01   0 
  -4   0  18    4.57    5.24   0 
  -4   2  21   84.94    7.88   0 
  -3  -2  15   64.85    4.75   0 
  -3  -1  18   90.78    7.31   0 
  -3   0  20  104.82    8.63   0 
  -2  -3  11   22.39    2.95   0 
  -2  -3  12  293.68    6.03   0 
  -2  -3  13  253.76    5.78   0 
  -7   5  11   28.60    4.28   0 
  -7   5  12   42.89    4.83   0 
  -7   6   9   95.00    5.19   0 
  -7   6  13   21.94    5.57   0 
  -7   6  14    6.66    4.74   0 
  -7   7  15   67.48    6.19   0 
  -7   8  15   61.63    6.15   0 
  -7   9  15    1.96    5.19   0 
  -6   2  12   70.00    4.85   0 
  -6   2  13   13.43    3.98   0 
  -6   3  16   13.16    4.90   0 
  -6   5  18    3.04    6.27   0 
  -5   0  11  163.75    5.49   0 
  -5   0  12  279.94    7.13   0 
  -5   2  18  206.38    9.36   0 
  -4  -1   9  182.77    4.80   0 
  -4   1  19   27.78    7.16   0 
  -3  -2   9   38.85    2.97   0 
  -3  -2  14    1.02    3.34   0 
  -3  -1   5  986.24    7.77   0 
  -3   1  21   31.13    8.35   0 
  -7   6  10  111.99    5.64   0 
  -7   6  11   19.19    4.20   0 
  -7   6  12   14.54    4.30   0 
  -7   7  11   18.04    4.96   0 
  -7   7  12   49.09    5.91   0 
  -7   7  14   35.45    5.38   0 
  -7   8  13   14.37    5.74   0 
  -7   8  14  100.65    6.73   0 
  -6   3   8  227.65    6.29   0 
  -6   4   6  912.10   10.49   0 
  -6   6  18    2.86    6.36   0 
  -5   1  15    1.68    5.05   0 
  -5   2   5  231.60    4.91   0 
  -5   3  19   27.56    6.18   0 
  -5   4  20   86.12    7.58   0 
  -4  -1  10    1.92    2.47   0 
  -4  -1  11    1.49    2.65   0 
  -4  -1  12   35.93    3.58   0 
  -4   0   6 1096.21    9.51   0 
  -4   0  17   60.97    5.83   0 
  -4   2  20    3.37    7.33   0 
  -4   3  21   36.61    8.21   0 
  -3  -2  10   56.46    3.13   0 
  -3  -2  11  150.45    4.85   0 
  -3  -2  12   63.27    4.14   0 
  -3  -2  13   31.25    3.51   0 
  -3  -1  17   51.66    6.25   0 
  -3   0  19   17.64    6.87   0 
  -2  -2   6  177.17    3.36   0 
  -2  -1  19    3.11    6.65   0 
  -1  -3  15  150.30    5.64   0 
  -6   3   9  116.14    4.94   0 
  -6   3  13   42.39    4.67   0 
  -6   3  14   22.77    4.51   0 
  -6   4  16   55.49    5.97   0 
  -6   5  17   16.50    5.43   0 
  -6   7  18   63.41    6.77   0 
  -5   1   8   18.59    2.77   0 
  -5   1  14   87.12    5.87   0 
  -5   3   4   27.39    2.41   0 
  -5   5  20    3.97    5.80   0 
  -4   0  16   19.60    4.71   0 
  -4   1  18   54.01    7.17   0 
  -1  -3  14  110.51    4.81   0 
  -6   3  12  137.83    5.98   0 
  -6   4   7  192.46    5.52   0 
  -6   4  15   43.24    5.32   0 
  -6   5   6  138.18    4.81   0 
  -6   5  16   93.43    6.71   0 
  -6   6  17   33.37    5.80   0 
  -5   1   9  181.81    5.26   0 
  -5   1  10  425.60    8.03   0 
  -5   1  11   17.51    3.78   0 
  -5   2   6   91.15    3.63   0 
  -5   2  16   33.13    5.19   0 
  -5   3  18    3.18    5.46   0 
  -5   4  19    6.50    5.71   0 
  -4   0   7   16.77    2.54   0 
  -4   2   3  309.42    4.81   0 
  -4   2  19    7.91    6.79   0 
  -4   4  21    3.28    7.59   0 
  -3   1  20   41.97    6.57   0 
  -3   2  21   45.40    8.49   0 
  -2   0  20    9.84    7.36   0 
  -1  -3   9  101.77    2.97   0 
  -1  -3  13  138.14    4.60   0 
  -6   4   8    1.87    2.84   0 
  -6   4  13  326.57    8.70   0 
  -6   4  14   72.24    5.56   0 
  -6   5   7  255.36    6.64   0 
  -6   5  15   12.06    4.68   0 
  -6   7  17   15.14    5.40   0 
  -6   8  17   67.68    6.63   0 
  -5   2  15   27.77    5.35   0 
  -5   3  17   55.88    6.01   0 
  -5   4  18   94.42    7.93   0 
  -5   5  19   30.03    6.20   0 
  -4   1  17   67.27    6.81   0 
  -4   3   2  402.07    5.15   0 
  -4   3  20    7.59    6.08   0 
  -3   0   4  268.16    4.06   0 
  -3   0  18   85.66    6.63   0 
  -2  -2   7  211.35    3.76   0 
  -2  -2  15  132.31    5.44   0 
  -2  -1  18   20.57    5.16   0 
  -2   2  22   25.87    8.33   0 
  -1  -3  10  590.05    6.53   0 
  -1  -3  12  149.50    4.42   0 
  -6   4  11   23.10    3.94   0 
  -6   4  12   15.72    3.97   0 
  -6   5   8   93.21    5.06   0 
  -6   5  14  303.08    8.90   0 
  -6   6  15   16.16    5.79   0 
  -6   7  16    7.35    5.09   0 
  -6   8  16   10.34    5.18   0 
  -6   9  16   10.79    5.49   0 
  -5   2   7   37.89    3.01   0 
  -5   2  14   47.16    5.33   0 
  -5   4   4  315.45    5.62   0 
  -4   0   8  974.72    9.72   0 
  -4   0   9  135.83    4.61   0 
  -4   1   5  233.96    4.45   0 
  -4   2  18   11.29    6.47   0 
  -3  -1   7  272.82    4.67   0 
  -3  -1  14  161.29    6.14   0 
  -3   1  19  189.44    9.35   0 
  -2  -2  14    0.21    3.79   0 
  -1  -3  11   71.15    3.23   0 
  -6   5  10   41.51    4.79   0 
  -6   5  11   29.69    4.80   0 
  -6   5  12  148.49    6.35   0 
  -6   5  13   34.95    4.68   0 
  -6   6  14   19.95    4.78   0 
  -6   7  15   45.36    5.72   0 
  -6   8  15    7.78    4.96   0 
  -6   9  15    9.37    5.35   0 
  -5   2   8  129.56    4.52   0 
  -5   2   9   21.56    3.57   0 
  -5   2  13   61.85    4.77   0 
  -5   3   6  274.37    5.88   0 
  -5   3  16    6.02    4.55   0 
  -5   4  17    3.28    5.00   0 
  -5   5  18   23.97    5.76   0 
  -5   7  19   65.29    6.89   0 
  -4   0  10  173.96    5.05   0 
  -4   0  12  382.61    7.66   0 
  -4   1  16   21.98    4.77   0 
  -4   4  20    6.52    6.05   0 
  -3  -1   8  242.34    4.70   0 
  -3  -1  13  104.78    5.18   0 
  -3   0  17  123.79    6.58   0 
  -3   2  20   20.15    6.37   0 
  -3   3  21    5.59    6.60   0 
  -2  -2   8   23.01    1.92   0 
  -2  -2  13  144.61    5.21   0 
  -2  -1  17   47.03    5.16   0 
  -2   0  19   12.54    6.61   0 
  -6   6  12    4.47    4.63   0 
  -6   6  13   42.97    5.00   0 
  -6   7  13   17.20    5.47   0 
  -6   8  14   15.59    4.96   0 
  -5   2  10  109.07    4.70   0 
  -5   2  11    5.50    3.12   0 
  -5   3  15    0.80    4.11   0 
  -5   4   5  152.22    4.63   0 
  -5   4  16    1.54    5.42   0 
  -5   6  18   17.89    5.64   0 
  -4   1   6  348.91    5.60   0 
  -4   2   4  154.68    3.63   0 
  -4   5  20   10.24    6.01   0 
  -3  -1   9  454.21    6.54   0 
  -3  -1  11   79.58    4.10   0 
  -3  -1  12  157.31    4.98   0 
  -3   0   5  757.77    7.01   0 
  -3   0  16   19.95    5.35   0 
  -3   1   3 1334.47    8.37   0 
  -3   1  18   91.30    7.55   0 
  -2  -2   9  276.17    4.75   0 
  -2   1  20   23.42    7.68   0 
  -2   3  22    4.96    7.96   0 
  -1  -2  16   70.33    4.78   0 
  -1   0  20   20.03    7.42   0 
  -6   6  11  129.58    5.93   0 
  -6   7  10   92.55    5.77   0 
  -6   7  11   34.87    5.11   0 
  -6   7  12   10.39    4.19   0 
  -6   8  12   48.38    5.72   0 
  -6   8  13   96.65    6.14   0 
  -6   9  13    9.56    4.95   0 
  -5   3   7   15.88    2.67   0 
  -5   3  14   11.40    4.05   0 
  -5   5  17  186.11    8.30   0 
  -5   7  18    2.61    5.26   0 
  -4   1   7  412.82    6.47   0 
  -4   3   3 1349.28    9.62   0 
  -4   6  20    1.37    6.83   0 
  -3   2  19   64.76    7.86   0 
  -3   3  20    5.48    7.17   0 
  -2   0  18   51.07    6.66   0 
  -1  -1  18  132.03    7.38   0 
  -1   1  21   19.78    8.04   0 
  -5   3  13   52.23    4.62   0 
  -5   4   6   30.52    2.90   0 
  -5   4  15    6.93    4.34   0 
  -5   6  17   19.04    5.47   0 
  -5   7  17   38.49    6.72   0 
  -4   1   8  286.22    5.81   0 
  -4   2  16   49.19    5.33   0 
  -4   5  19   40.10    7.36   0 
  -3   1  17   53.29    6.48   0 
  -3   5  21    1.13    7.34   0 
  -1  -2  15  182.69    6.12   0 
   0  -3  13    1.73    2.90   0 
  -5   3  10    8.19    3.07   0 
  -5   5  15   70.12    5.73   0 
  -5  10  16    8.29    6.39   0 
  -4   1   9  178.87    4.92   0 
  -4   1  10    3.27    3.06   0 
  -4   1  11    1.21    2.76   0 
  -4   1  12   34.83    3.67   0 
  -4   2  15  316.48    8.53   0 
  -4   3  17   20.31    5.18   0 
  -4   4  18   35.19    6.06   0 
  -4   6  19   77.33    7.95   0 
  -3   0   6  260.00    4.45   0 
  -3   0  14  287.60    7.60   0 
  -3   2  18   39.94    6.84   0 
  -3   4  20   52.78    7.83   0 
  -2  -1  15   57.63    4.50   0 
  -2   1  19    3.74    5.41   0 
  -2   2  20    0.65    7.16   0 
  -2   3  21   76.11    8.94   0 
  -1  -2  14   30.54    3.92   0 
   0  -3  12   27.28    2.87   0 
  -5   4   8   16.18    2.94   0 
  -5   4  12   56.64    4.64   0 
  -5   4  13   44.55    4.58   0 
  -5   5   6  210.81    5.56   0 
  -5   5  14   75.83    6.11   0 
  -5   6  15   48.28    6.11   0 
  -5   7  16   56.88    6.13   0 
  -5   8  16   98.95    6.91   0 
  -5   9  16    1.94    5.06   0 
  -4   2   6   31.74    2.71   0 
  -4   5  18    4.58    6.25   0 
  -4   7  19  117.11    7.83   0 
  -4   8  19   40.18    7.36   0 
  -3   0   7 1109.24    9.29   0 
  -3   0  13  162.46    5.88   0 
  -3   1   4  106.31    2.81   0 
  -3   1  16   19.35    5.18   0 
  -3   3  19   24.96    6.09   0 
  -2  -1   6 1217.72    8.27   0 
  -2   0  17   24.68    4.80   0 
  -1   1  20    0.72    7.10   0 
  -1   3  22   15.64    8.47   0 
   0  -3  10  116.31    3.22   0 
   0  -3  11   92.67    3.23   0 
   0  -2  16    1.23    4.48   0 
  -5   4   9  269.91    6.55   0 
  -5   4  10    3.76    3.10   0 
  -5   5   7   25.14    3.58   0 
  -5   5  13   20.95    4.24   0 
  -5   7  15   53.80    5.61   0 
  -5   8  15    4.44    4.86   0 
  -5  10  15   12.35    5.31   0 
  -4   4   3  910.00    8.14   0 
  -4   4  17    2.33    4.75   0 
  -4   6  18   85.75    7.82   0 
  -3   0   8 3094.86   16.10   0 
  -3   5  20   65.96    7.16   0 
  -2   1  18   25.07    6.36   0 
  -2   4  21    7.02    7.74   0 
  -1  -2  13  529.43    7.95   0 
  -1   2  21   12.41    6.91   0 
  -5   5   8   85.36    4.25   0 
  -5   5  12   34.61    4.32   0 
  -5   6  13  128.83    6.75   0 
  -5   7  14   19.61    4.70   0 
  -5   8  14   49.52    6.17   0 
  -5   9  14  104.17    6.62   0 
  -5  10  14   30.73    5.55   0 
  -4   3  15   81.49    5.57   0 
  -4   4  16    8.52    5.37   0 
  -4   5  17   61.93    6.24   0 
  -4   7  18    7.10    5.47   0 
  -4   9  18   14.73    5.95   0 
  -3   0   9  212.78    4.82   0 
  -3   0  10  611.68    8.14   0 
  -3   0  11  409.53    7.14   0 
  -3   2  17   34.80    5.27   0 
  -3   3  18   62.31    6.25   0 
  -3   4  19  104.25    7.36   0 
  -3   6  20   88.54    7.66   0 
  -2  -1   7  548.65    6.03   0 
  -2   2  19   43.49    7.30   0 
  -2   3  20  111.92    8.79   0 
  -1   0  18   13.40    5.97   0 
  -1   4  22    2.29    8.05   0 
  -5   6   7    7.05    2.82   0 
  -5   6   8   21.19    3.82   0 
  -5   6  12   18.26    4.06   0 
  -5   7  13   43.85    4.96   0 
  -5   8  13   28.68    5.53   0 
  -5   9  13   76.63    5.84   0 
  -4   2   8   32.07    2.85   0 
  -4   2   9  206.69    5.33   0 
  -4   2  10  104.76    4.37   0 
  -4   2  11  117.37    4.81   0 
  -4   3   5  285.45    5.09   0 
  -4   3  14  299.77    8.08   0 
  -4   6  17  183.06    8.26   0 
  -4  10  17    2.15    6.33   0 
  -3   1   5  962.49    7.94   0 
  -3   2  16   39.76    5.82   0 
  -3   7  20   42.89    6.75   0 
  -2  -1   8  341.98    5.20   0 
  -2  -1  11   65.43    3.69   0 
  -2  -1  12  457.53    7.37   0 
  -2   5  21    8.97    6.50   0 
  -1  -2   8 1042.11    7.74   0 
  -1   1  19   64.66    7.52   0 
  -1   3  21   21.47    7.95   0 
   0  -2  15   20.39    4.12   0 
   0   0  19   -0.37    6.39   0 
  -5   6   9  119.56    5.13   0 
  -5   6  11   15.82    3.77   0 
  -5   7   8  101.65    5.29   0 
  -5   7  11   13.88    3.88   0 
  -5   7  12  196.25    7.06   0 
  -5   8  11   82.62    5.88   0 
  -5   8  12   67.17    5.33   0 
  -5   9  12  104.12    6.24   0 
  -4   3   6  824.60    8.75   0 
  -4   4   4    8.22    1.91   0 
  -4   4  15   55.97    5.21   0 
  -4   7  17   12.25    5.38   0 
  -4   8  17   14.04    5.50   0 
  -4   9  17   25.33    5.71   0 
  -4  11  16   22.71    5.70   0 
  -3   4  18   13.95    5.43   0 
  -3   6  19    2.94    6.73   0 
  -2  -1   9   50.27    2.63   0 
  -2  -1  10 1219.23   10.40   0 
  -2   0  15  134.35    5.70   0 
  -2   4  20   28.32    7.54   0 
  -2   6  21   67.45    7.59   0 
  -1  -2   9  329.28    4.77   0 
  -1  -2  10  610.62    6.79   0 
  -1  -1  15    2.14    4.17   0 
  -1   2  20    7.04    6.12   0 
   0   1  20  122.08    8.83   0 
   0   3  22   44.90    7.67   0 
  -5   7  10   29.09    4.01   0 
  -4   3   7  869.45    9.39   0 
  -4   3  12   22.21    3.63   0 
  -4   4  14    3.93    3.83   0 
  -4   5  15   24.74    5.36   0 
  -4   7  16   72.97    7.03   0 
  -4  10  16   45.49    6.06   0 
  -3   1  13  103.17    4.86   0 
  -3   2  15   61.90    5.12   0 
  -3   3   2 1498.87    8.81   0 
  -3   8  19   22.59    7.05   0 
  -2   0  14  682.21   10.40   0 
  -2   2  18   39.52    5.85   0 
  -2   3  19   26.77    6.13   0 
   0  -2  14   34.90    3.86   0 
   0   2  21   16.71    7.04   0 
  -4   3   9   51.58    3.51   0 
  -4   3  10  464.72    8.09   0 
  -4   3  11  151.68    5.39   0 
  -4   4   5 1229.06   10.38   0 
  -4   6  15   25.39    5.55   0 
  -4   8  16   59.77    6.20   0 
  -4   9  16   51.37    6.08   0 
  -4  10  15   29.71    6.34   0 
  -3   1   7  278.74    4.97   0 
  -3   1  11   78.97    4.37   0 
  -3   1  12  146.67    5.13   0 
  -3   2   4   63.52    2.56   0 
  -3   3  16  106.04    6.19   0 
  -3   4  17    5.99    4.90   0 
  -3   5  18   26.25    5.83   0 
  -2   5  20  311.19   10.71   0 
  -1  -1  14   25.91    4.04   0 
  -1   1  18  147.41    7.99   0 
  -1   4  21   83.96    7.87   0 
   0   4  22   19.12    8.37   0 
  -4   4   6  856.09    9.14   0 
  -4   7  15   86.96    6.18   0 
  -4   9  15   12.54    5.13   0 
  -3   1   8  221.57    4.72   0 
  -3   1   9  457.64    6.88   0 
  -3   6  18   57.72    6.39   0 
  -3   8  18   63.75    7.46   0 
  -3  10  18    3.78    5.62   0 
  -2   0   5  477.72    5.07   0 
  -2   0  13   14.71    3.06   0 
  -2   2  17    7.14    4.71   0 
  -2   3  18  102.49    7.57   0 
  -2   4  19    0.61    5.61   0 
  -2   7  20    0.54    6.93   0 
  -1   0  16   21.74    5.06   0 
  -1   2  19   56.68    6.63   0 
  -1   3  20   86.90    7.48   0 
  -1   5  21   95.12    9.10   0 
   0  -2  13   80.29    4.05   0 
   0  -1  16   11.81    4.67   0 
   0   0  18   17.54    5.06   0 
   0   3  21  160.95    9.85   0 
  -4   4   7  274.58    5.76   0 
  -4   4   8  164.77    5.17   0 
  -4   4  10  106.33    5.03   0 
  -4   4  11   32.36    3.69   0 
  -4   5   5   87.73    3.49   0 
  -4   5  13   90.90    5.38   0 
  -4   6  14  123.23    6.30   0 
  -4   7  14   75.71    6.25   0 
  -4   9  14   95.38    7.06   0 
  -4  10  14    8.34    5.02   0 
  -3   2  13   31.25    3.81   0 
  -3   3  15   41.94    4.71   0 
  -3   4  16   30.05    4.92   0 
  -3   5  17    7.05    4.84   0 
  -3  11  17   12.15    5.80   0 
  -2   0  12    4.85    3.16   0 
  -2   1  15   57.56    4.70   0 
  -2   8  20   25.36    6.64   0 
  -1  -1  13  169.25    5.37   0 
   0   1  19    1.55    6.46   0 
  -4   4   9  348.72    7.00   0 
  -4   5   6  140.71    4.65   0 
  -4   6  13  153.75    6.49   0 
  -4   8  14   69.88    5.72   0 
  -4  10  13   66.50    5.96   0 
  -3   2   5  154.02    3.52   0 
  -3   2  12   68.08    4.16   0 
  -3   3   3  380.46    4.83   0 
  -3   6  17   14.70    5.15   0 
  -3   7  17   36.30    6.67   0 
  -3   8  17   21.78    6.53   0 
  -3   9  17  100.05    7.89   0 
  -3  10  17   49.25    6.22   0 
  -2   2  16   93.74    5.77   0 
  -2   4  18   57.00    6.98   0 
  -2   6  19   50.25    7.77   0 
  -1   1  17    8.64    4.54   0 
  -1   3  19   21.58    7.06   0 
  -1   4  20   83.85    7.58   0 
  -4   5   7   26.77    2.93   0 
  -4   5   8  106.30    4.71   0 
  -4   5  10   39.35    3.78   0 
  -4   6  12   23.44    4.06   0 
  -4   7  13   28.85    4.51   0 
  -4   8  13   29.98    4.73   0 
  -4   9  12   17.68    5.11   0 
  -4   9  13   11.94    4.49   0 
  -3   2   6  157.98    3.81   0 
  -3   2  11  136.94    4.85   0 
  -3   4  15   11.25    4.21   0 
  -3  11  16    8.12    5.61   0 
  -2   1  14  151.37    5.63   0 
  -2   3  17   21.15    4.98   0 
  -2   7  19    7.29    5.86   0 
  -2   8  19   18.79    5.97   0 
  -2   9  19    7.90    5.93   0 
  -1  -1  12    8.79    2.57   0 
  -1   0  15    9.00    3.62   0 
  -1   2  18   43.96    5.92   0 
  -1   5  20   80.43    8.44   0 
   0  -1  15   13.39    4.19   0 
   0   4  21   49.53    7.40   0 
   1   4  22    3.71    7.20   0 
  -4   6   6   84.40    3.82   0 
  -4   6   7  192.50    5.60   0 
  -4   6  10   26.27    4.15   0 
  -4   7  11    1.13    4.24   0 
  -4   7  12   19.52    4.09   0 
  -4   8  12   54.34    4.96   0 
  -4   9  11   13.53    4.89   0 
  -3   2   7  187.60    4.33   0 
  -3   2   8    5.87    2.08   0 
  -3   2   9   32.79    2.81   0 
  -3   2  10   47.93    3.35   0 
  -3   3   4 1067.74    8.41   0 
  -3   4  14   28.27    4.98   0 
  -3   5  15   16.94    5.12   0 
  -3   6  16   97.99    6.44   0 
  -3   7  16   -0.98    4.61   0 
  -3   8  16  137.35    8.17   0 
  -3   9  16    1.14    5.06   0 
  -3  10  16  103.18    7.05   0 
  -3  11  15   10.06    6.25   0 
  -2   0   8    4.79    1.71   0 
  -2   5  18   54.41    6.23   0 
  -1  -1  11 1314.23   10.96   0 
   0  -2  11   55.86    3.05   0 
   0   1  18   73.67    6.93   0 
   0   2  19   29.87    7.10   0 
   0   3  20   23.78    6.59   0 
   0   5  21   55.54    8.64   0 
   1  -2  14   31.28    4.17   0 
   1   0  18   15.68    6.15   0 
   1   3  21   22.64    8.36   0 
  -4   6   8  466.60    8.05   0 
  -4   7   8   75.16    4.65   0 
  -4   7   9    8.58    3.92   0 
  -4   8  10   25.04    3.98   0 
  -4   8  11   38.22    4.41   0 
  -3   3  12   97.10    4.72   0 
  -3   6  15    1.41    5.09   0 
  -3  10  15    7.65    5.90   0 
  -2   4  17   64.94    5.92   0 
  -2   7  18   68.10    7.63   0 
  -2   9  18   37.92    7.05   0 
  -2  10  18   10.62    5.90   0 
  -1  -1  10  416.19    6.04   0 
  -1   0  14   90.87    4.54   0 
  -1   2  17   79.82    6.70   0 
  -1   3  18   48.50    6.94   0 
  -1   4  19  187.07    8.73   0 
  -1   7  20   67.31    7.45   0 
  -1   8  20   73.67    7.42   0 
   0  -2  10   24.89    2.30   0 
   0   6  21    0.08    7.92   0 
   1  -1  16   27.88    4.81   0 
   1   1  19   58.74    7.57   0 
   1   2  20    8.79    7.60   0 
  -3   3   5  667.32    7.09   0 
  -3   3  11   81.20    4.23   0 
  -3   4   3  328.05    4.72   0 
  -3   5  14   94.10    5.57   0 
  -3   7  15  141.24    6.96   0 
  -3   9  15   13.43    4.97   0 
  -3  11  14   26.91    5.50   0 
  -2   1  12  452.42    7.77   0 
  -2   2  14   -2.35    3.28   0 
  -2   5  17    5.43    4.75   0 
  -2   8  18   10.59    5.62   0 
  -2  12  16   50.30    7.36   0 
  -1  -1   8   88.73    2.84   0 
  -1  -1   9    8.89    1.76   0 
  -1   5  19    3.82    5.77   0 
   0  -2   9  315.03    4.49   0 
   0  -1  14   87.18    4.30   0 
   0   0  16   13.39    4.05   0 
   0   4  20   89.57    7.70   0 
   0   7  21    2.28    6.38   0 
   1   4  21   80.26    9.14   0 
  -3   3   9  661.96    8.87   0 
  -3   3  10  501.49    8.05   0 
  -3   4  12   73.69    4.55   0 
  -3   6  14   12.56    4.19   0 
  -3   9  14  164.80    8.00   0 
  -3  10  14   33.93    5.42   0 
  -2   1  11   67.42    3.61   0 
  -2   4  16    2.40    4.22   0 
  -2   6  17   11.71    5.04   0 
  -2  10  17    7.91    5.28   0 
  -1   0  13   -1.24    2.69   0 
  -1   1  15    3.93    3.59   0 
  -1   4  18   11.64    6.32   0 
  -1   6  19   12.58    6.01   0 
  -1   9  19   11.76    7.04   0 
   0   2  18   15.16    6.12   0 
   0   3  19    0.48    6.71   0 
   0   5  20   49.95    8.07   0 
  -3   3   7  568.02    7.31   0 
  -3   7  14   11.90    4.31   0 
  -3   8  14    7.00    4.34   0 
  -3  10  13   17.51    4.71   0 
  -2   1  10 1125.76   10.64   0 
  -2   7  17   34.70    5.66   0 
  -2   8  17   48.32    6.17   0 
  -2  11  16   26.06    5.76   0 
  -1   3  17   30.02    5.14   0 
  -1   7  19   15.71    6.10   0 
  -1   8  19   18.21    6.13   0 
   0  -1  13  426.76    7.35   0 
   0   6  20   37.97    7.88   0 
   1   3  20   89.01    7.78   0 
   1   5  21   85.32    8.20   0 
  -3   4   5   70.07    3.11   0 
  -3   4  10  200.88    5.64   0 
  -3   7  13    3.48    3.88   0 
  -3   8  13   14.96    4.28   0 
  -3   9  13   40.69    5.05   0 
  -3  10  12   89.46    6.51   0 
  -2   1   6 1159.13    8.57   0 
  -2   1   7  542.76    6.41   0 
  -2   1   8  339.34    5.54   0 
  -2   1   9   49.78    2.83   0 
  -2   2  12   84.11    4.71   0 
  -2   4  15   23.08    4.36   0 
  -2   6  16  298.31    9.13   0 
  -2  10  16   59.69    6.38   0 
  -1   0  12  498.35    7.60   0 
  -1   1  14   22.35    4.11   0 
  -1   5  18   15.30    5.48   0 
   0   0  15    1.70    3.41   0 
   0   4  19   69.23    6.99   0 
   0   8  20   18.06    6.37   0 
   1   1  18  137.07    7.05   0 
   1   2  19   58.58    6.55   0 
   2   1  19    5.19    7.10   0 
   2   2  20    1.82    6.35   0 
  -3   4   6  740.74    8.16   0 
  -3   4   8  218.16    5.47   0 
  -3   4   9  191.44    5.27   0 
  -3   5  11   80.51    4.55   0 
  -3   7  12    4.86    4.49   0 
  -3   8  12   10.63    4.62   0 
  -3   9  12  253.84    7.94   0 
  -2   5  15   83.97    6.27   0 
  -2   7  16    0.02    4.57   0 
  -2   8  16   37.85    5.55   0 
  -2   9  16  110.29    7.16   0 
  -2  11  15   32.19    5.67   0 
  -1   0  11    1.09    2.71   0 
  -1   3  16    5.65    5.00   0 
  -1   6  18  110.75    7.49   0 
  -1   7  18   17.40    6.63   0 
  -1   8  18   53.78    7.36   0 
  -1   9  18   21.59    5.95   0 
   0  -1  12    2.29    2.83   0 
   0   2  17    3.54    5.41   0 
   0   3  18   34.21    6.56   0 
   1  -2  12  181.04    4.54   0 
   1   4  20   79.87    7.65   0 
   2   4  21    3.75    7.03   0 
  -3   5   4  137.14    3.60   0 
  -3   5  10   96.82    4.56   0 
  -3   6  11  304.01    7.48   0 
  -3   9  11   30.19    4.97   0 
  -2   2  11  368.64    6.95   0 
  -2   6  15   88.27    6.42   0 
  -2  10  15   36.45    5.68   0 
  -2  11  14    3.54    5.75   0 
  -1   1  13  170.48    5.70   0 
  -1   5  17   12.22    5.92   0 
  -1  11  17   19.82    5.89   0 
  -1  12  16   81.92    7.75   0 
   0   0  14    8.90    3.87   0 
   0   5  19   54.43    6.85   0 
   0   6  19   13.72    7.08   0 
   1   0  16   19.50    4.98   0 
   1   5  20   78.68    8.87   0 
   2   3  20  102.22    9.02   0 
   2   5  21    6.89    8.46   0 
  -3   5   5  194.72    4.42   0 
  -3   5   9  233.77    5.92   0 
  -3   8  11   39.48    4.34   0 
  -3   9  10   78.36    5.48   0 
  -2   3  12  287.10    7.05   0 
  -2   5  14  152.29    6.81   0 
  -2   7  15  101.98    6.27   0 
  -2   9  15   10.00    4.81   0 
  -1   0  10 1308.34   10.63   0 
  -1   4  16   15.03    5.33   0 
  -1   6  17    6.10    5.80   0 
  -1   9  17  132.09    8.47   0 
  -1  10  17   29.02    5.96   0 
   0  -1  11  345.57    5.79   0 
   0   4  18    8.23    5.34   0 
   0   7  19   15.97    6.18   0 
   0   8  19   92.21    7.63   0 
   0   9  19   79.89    7.52   0 
   1  -1  14   23.22    3.90   0 
   1   2  18   46.53    6.95   0 
   1   6  20   27.89    8.02   0 
   2   6  21   75.16    9.19   0 
  -3   6   5   51.82    3.28   0 
  -3   6   8  368.84    7.32   0 
  -3   7  10   38.06    3.90   0 
  -3   8   9  129.32    5.79   0 
  -2   2   4  445.24    4.97   0 
  -2   2   9  271.52    5.40   0 
  -2   4  13   16.62    3.59   0 
  -2   6  14  106.44    5.88   0 
  -2   9  14   51.76    6.24   0 
  -2  10  14   79.74    6.13   0 
  -2  11  13   20.78    5.18   0 
  -1   0   9  448.54    6.13   0 
  -1   2  14   27.08    3.75   0 
  -1   7  17   76.15    6.47   0 
  -1   8  17   44.82    6.15   0 
  -1  11  16   14.88    5.55   0 
  -1  12  15   10.70    6.38   0 
   0   1  15   11.19    3.70   0 
   0   3  17   17.30    5.74   0 
   0   5  18    8.82    6.32   0 
   1  -2  11  619.57    6.89   0 
   1   7  20   66.93    7.74   0 
   2   1  18   21.29    6.46   0 
   2   2  19   42.28    6.58   0 
   2   4  20   24.11    8.14   0 
  -3   6   6    5.02    2.35   0 
  -3   6   7 1580.06   13.27   0 
  -3   7   8  318.24    6.91   0 
  -3   8   8   51.87    3.94   0 
  -2   2   5   74.56    2.47   0 
  -2   2   6  168.94    3.82   0 
  -2   2   7  203.60    4.36   0 
  -2   2   8   23.69    2.23   0 
  -2   3  11   22.64    3.11   0 
  -2   7  14   64.07    5.35   0 
  -2   8  14  269.46    8.49   0 
  -2  10  13    5.83    5.22   0 
  -1   5  16   11.91    4.52   0 
  -1  10  16   55.20    6.33   0 
   0   0  13    1.09    2.75   0 
   0   6  18   42.96    7.43   0 
   0  10  18   99.11    7.49   0 
   2  -2  13  146.12    4.85   0 
   3   5  21   -0.36    8.15   0 
  -2   9  13  101.98    6.09   0 
  -1   1  11 1285.91   11.72   0 
  -1   2  13  520.89    8.79   0 
  -1   3  14  106.71    5.71   0 
  -1   4  15    6.06    3.99   0 
  -1   6  16    3.19    4.53   0 
  -1   7  16  176.15    7.72   0 
  -1   8  16  104.59    6.81   0 
  -1   9  16   40.97    5.89   0 
  -1  11  15   57.18    6.04   0 
   0  -1  10  106.22    3.21   0 
   0   4  17  104.30    6.62   0 
   0   7  18    4.71    5.57   0 
   0   8  18   47.95    6.48   0 
   0  11  17    7.32    5.78   0 
   1  -2  10  585.48    6.25   0 
   1  -1  13  173.03    5.19   0 
   1   0  15    8.45    3.57   0 
   1   3  18   45.15    6.01   0 
   1   5  19    9.36    6.05   0 
   2  -1  15   50.12    4.69   0 
   2   3  19   21.97    7.46   0 
   2   5  20  285.80   10.63   0 
   3   3  20    4.56    6.68   0 
  -2   5  12   93.10    4.90   0 
  -2   7  13   97.16    5.62   0 
  -2   8  13   17.65    4.30   0 
  -2  10  12  128.65    6.44   0 
  -1   5  15    7.79    4.85   0 
  -1  10  15   22.56    5.44   0 
   0  -1   9   16.17    2.04   0 
   0   1  14   89.77    4.69   0 
   0   2  15   20.86    4.76   0 
   0  10  17    4.80    5.46   0 
   0  12  16    6.26    5.60   0 
   0  13  15    1.68    5.38   0 
   1   1  16   21.28    4.38   0 
   1   2  17   82.49    5.95   0 
   1   6  19   11.33    6.17   0 
   1   8  19   18.55    6.31   0 
   1   9  19   17.95    6.26   0 
   2   0  16    6.89    4.79   0 
   2   2  18   30.57    6.63   0 
   2   6  20   19.84    6.99   0 
   2   7  20    0.34    7.61   0 
  -2   3   8  597.24    7.70   0 
  -2   4  10   70.72    4.21   0 
  -2   8  12  100.88    5.60   0 
  -2   9  12   36.48    4.66   0 
  -2  10  11   32.53    4.58   0 
  -1   1  10  401.03    6.34   0 
  -1   2  12  184.81    5.42   0 
  -1   6  15  349.91    9.27   0 
  -1   7  15   39.96    5.78   0 
  -1   8  15   97.65    7.09   0 
  -1   9  15   56.16    5.80   0 
  -1  11  14   21.26    5.28   0 
  -1  12  13   14.58    5.34   0 
   0   8  17    4.99    6.30   0 
   0   9  17   47.56    6.31   0 
   0  11  16    8.60    6.39   0 
   3   1  18   82.78    7.64   0 
   3   4  20   51.10    7.46   0 
  -2   3   4  355.93    4.68   0 
  -2   3   7  168.59    4.09   0 
  -2   5  11   51.50    3.97   0 
  -2   6  11  147.27    5.93   0 
  -2   9  11   29.44    4.29   0 
  -1   3  13  146.12    5.48   0 
  -1  10  14   43.15    5.51   0 
   0  -1   8  101.11    2.83   0 
   0   7  17  461.65   11.56   0 
   0  12  15  149.33    7.94   0 
   1  -1  12    6.81    2.94   0 
   1   0  14   84.57    4.84   0 
   1   3  17   37.98    5.40   0 
   1   5  18   21.96    5.87   0 
   1   9  18   28.18    7.20   0 
   1  10  18   57.92    7.00   0 
   2  -2  12   77.30    3.87   0 
   2  -1  14  140.33    5.59   0 
   2   5  19   92.53    8.66   0 
   3   5  20   62.74    8.72   0 
  -2   4   9  303.42    6.17   0 
  -2   5  10  442.85    7.95   0 
  -1   1   9   11.57    2.01   0 
  -1   2  11  647.58    8.72   0 
  -1   6  14   12.95    4.90   0 
  -1   9  14    3.43    4.41   0 
  -1  11  13   -0.51    4.45   0 
   0   0  11    0.64    2.52   0 
   0   2  14   33.80    4.37   0 
   0   5  16   98.56    6.20   0 
   0  10  16   16.50    5.59   0 
   1   1  15    3.76    3.63   0 
   1   7  18   15.23    6.02   0 
   1   8  18   52.52    6.76   0 
   1  11  17   15.68    6.11   0 
   2   3  18   88.98    7.77   0 
   2   6  19   47.41    8.13   0 
   2   9  19    9.30    6.46   0 
   3   3  19   21.80    6.52   0 
   3   7  20   35.29    8.46   0 
   4   4  20    6.87    8.46   0 
  -2   4   3 2807.94   12.58   0 
  -2   4   8   40.02    2.87   0 
  -2   5   9  432.76    7.71   0 
  -2   6  10  183.00    5.75   0 
  -2   7  10   13.04    3.36   0 
  -1   1   8   82.83    2.88   0 
  -1   3  12  150.81    5.23   0 
  -1   4  13   35.84    3.96   0 
  -1   7  14  124.41    6.29   0 
  -1  10  13   52.32    5.41   0 
  -1  11  12   19.44    5.53   0 
   0   6  16    2.37    4.51   0 
   0   7  16   10.37    4.87   0 
   0   8  16    5.70    4.89   0 
   0  11  15   21.25    5.57   0 
   0  12  14    3.31    5.19   0 
   1   4  17   73.34    6.19   0 
   1  10  17   33.59    7.06   0 
   1  12  16   80.21    7.09   0 
   2   0  15  131.16    6.01   0 
   2   2  17    8.56    5.84   0 
   2   7  19    9.02    6.30   0 
   3   2  18   43.92    7.33   0 
  -2   4   4  327.91    4.87   0 
  -2   4   6  579.46    7.09   0 
  -2   6   9   28.61    3.32   0 
  -2   8   9   79.24    5.01   0 
  -1   2  10  597.83    7.91   0 
  -1   5  13    3.96    3.50   0 
  -1   9  13    2.50    4.13   0 
   0   0  10  554.01    6.98   0 
   0   1  12   -0.92    3.00   0 
   0  10  15   98.66    6.96   0 
   1   0  13    0.42    3.32   0 
   1   3  16   12.36    5.41   0 
   1   5  17   10.49    5.12   0 
   1   9  17  145.86    8.83   0 
   2   1  16  164.60    6.59   0 
   2   4  18   62.52    6.63   0 
   2  10  18   10.71    6.14   0 
   3   0  16   21.57    5.42   0 
   3   1  17   47.85    6.53   0 
   4   5  20   11.23    6.86   0 
   4   6  20   -1.01    7.95   0 
  -2   5   8   63.92    3.47   0 
  -2   6   8 1065.60   11.42   0 
  -2   7   9  853.05   10.99   0 
  -1   1   6  717.88    6.49   0 
  -1   3  11   66.62    3.79   0 
  -1   4  12   76.44    4.36   0 
  -1   7  13   60.74    4.99   0 
  -1   8  13   46.53    4.91   0 
  -1  10  12   88.67    5.82   0 
   0   2  13   80.45    4.31   0 
   0   3  14    2.16    3.38   0 
   0   5  15    8.09    4.14   0 
   0   9  15  104.00    6.71   0 
   1  -1  11 1242.75   10.03   0 
   1   1  14   24.62    4.24   0 
   1   2  15  173.55    6.88   0 
   1   7  17   81.69    6.68   0 
   1   8  17   39.95    6.01   0 
   1  11  16   14.89    5.64   0 
   1  12  15   11.74    6.43   0 
   1  13  14   35.17    7.02   0 
   2   5  18   40.38    6.49   0 
   2   9  18   33.60    6.60   0 
   3   5  19   49.60    7.17   0 
   4   3  19   43.20    7.09   0 
  -2   5   3   56.53    2.37   0 
  -2   5   6  158.86    4.18   0 
  -2   6   7  231.15    5.68   0 
  -2   7   8  148.21    5.03   0 
  -2   8   7  104.31    4.87   0 
  -1   2   9  310.49    5.59   0 
  -1   5  12   23.34    3.62   0 
  -1   9  12  185.08    6.99   0 
   0   6  15  498.10   10.76   0 
   0   7  15   12.42    4.55   0 
   0   8  15   10.30    4.65   0 
   0  10  14   45.55    6.31   0 
   1   4  16   15.90    4.69   0 
   1  10  16   48.38    6.33   0 
   2   3  17   19.29    5.19   0 
   2   6  18   22.17    6.16   0 
   2   7  18   66.83    7.16   0 
   3   3  18   50.99    6.55   0 
   3   6  19    1.59    6.31   0 
   3   7  19    9.61    6.44   0 
   3   8  19   19.09    6.82   0 
   5   5  20    3.18    7.09   0 
  -2   6   6  671.39    8.23   0 
  -2   7   6  166.51    5.02   0 
  -2   7   7   85.82    4.02   0 
  -1   3  10  582.19    8.18   0 
  -1   4  11  154.35    5.15   0 
  -1   6  12  128.15    5.56   0 
  -1   8  12  183.17    6.75   0 
   0   0   9    0.70    1.62   0 
   0   1  11  347.59    6.23   0 
   0   3  13   -0.76    3.70   0 
   0  11  13   81.60    6.29   0 
   0  12  12    1.91    4.92   0 
   1   0  12  511.51    7.65   0 
   1   5  16   11.68    5.54   0 
   1   9  16   40.22    6.08   0 
   1  11  15   50.73    6.21   0 
   2   0  14  669.76    9.80   0 
   2   4  17   61.87    7.09   0 
   2  10  17   11.48    5.77   0 
   2  12  16   42.94    6.54   0 
   2  13  15   13.41    6.29   0 
   3   2  17   31.00    6.23   0 
   3   4  18   15.27    7.05   0 
   3  10  18    2.61    7.39   0 
   4   2  18   11.93    5.83   0 
   4   4  19    4.73    6.57   0 
  -2   6   5  189.14    4.41   0 
  -1   2   8 1007.19    9.04   0 
  -1   9  11   92.49    5.40   0 
  -1  10  10   17.57    4.00   0 
   0   2  12  669.65    9.22   0 
   0   6  14  111.28    5.91   0 
   0   7  14   67.15    6.11   0 
   0   8  14    3.28    4.25   0 
   0  10  13   19.27    5.50   0 
   1  -1  10  398.36    5.61   0 
   1   2  14   28.37    4.39   0 
   1   6  16    2.28    4.60   0 
   1   8  16  117.05    7.14   0 
   1  12  14   83.00    6.71   0 
   2   1  15   49.79    4.54   0 
   2   5  17    5.36    6.07   0 
   2   9  17  126.21    7.90   0 
   2  11  16   25.56    6.94   0 
   3  -1  14  153.33    5.66   0 
   3   9  18   60.39    8.17   0 
   4   5  19   36.85    7.21   0 
   4   7  19  100.43    9.40   0 
   4   8  19   42.17    8.44   0 
  -1   2   7  395.94    5.48   0 
  -1   3   9  103.14    3.74   0 
  -1   4  10  455.13    7.62   0 
  -1   6  11   85.45    4.64   0 
  -1   7  11  129.88    5.52   0 
   0   4  13   70.70    4.57   0 
   1  11  14   24.12    6.30   0 
   2   3  16   30.85    5.85   0 
   2   7  17   34.45    6.24   0 
   2   8  17   39.69    6.31   0 
   3   0  15  540.68    9.63   0 
   3   5  18   32.53    6.44   0 
   3   7  18    3.47    7.12   0 
   3   8  18   73.46    7.45   0 
   4   3  18   62.52    8.09   0 
   5   4  19    4.43    6.71   0 
  -1   5  10   48.55    3.64   0 
  -1   8  10    8.77    4.10   0 
   0   1  10  108.17    3.62   0 
   0   2  11   51.85    3.76   0 
   0   3  12   28.59    3.39   0 
   0   5  13    0.07    3.95   0 
   0   8  13   30.79    5.28   0 
   0   9  13    1.11    4.11   0 
   1   5  15    3.36    4.88   0 
   1   8  15   93.87    7.09   0 
   1   9  15   60.43    6.02   0 
   1  12  13   14.50    5.21   0 
   2  -1  12  431.31    6.75   0 
   2  10  16   69.64    6.84   0 
   3  -2  12   59.68    3.52   0 
   3   3  17    4.60    5.13   0 
   3  10  17   49.59    7.67   0 
   5   6  19  166.25   10.35   0 
  -1   2   6 1130.03    8.45   0 
  -1   9   9   43.48    4.14   0 
   0   7  13   57.57    4.94   0 
   0  10  12    0.39    4.08   0 
   0  11  11   63.48    5.36   0 
   1  -1   9    9.94    1.93   0 
   1   0  11    2.06    2.53   0 
   1   6  15  348.70    9.37   0 
   1   7  15   34.48    5.14   0 
   1  10  14   45.78    5.79   0 
   2   0  13   11.21    3.61   0 
   2   1  14  151.08    6.03   0 
   2   2  15  127.64    5.88   0 
   2   4  16    0.53    4.43   0 
   2   9  16  104.51    7.35   0 
   2  11  15   34.62    6.04   0 
   3   4  17    6.67    6.57   0 
   3   9  17   91.46    8.34   0 
   4   2  17   74.91    7.50   0 
   4   4  18   33.79    6.67   0 
   4   9  18   15.37    6.46   0 
  -1   2   5  102.92    2.68   0 
  -1   5   9   59.47    3.60   0 
  -1   8   9  141.19    5.38   0 
   0   0   7    1.09    1.11   0 
   0   1   9   13.86    2.33   0 
   0   4  12   95.60    4.66   0 
   0   9  12    7.16    4.01   0 
   1   1  12    9.49    2.68   0 
   1   9  14    4.00    5.31   0 
   1  11  13   -1.69    4.57   0 
   1  12  12  166.84    7.68   0 
   2   5  16   12.51    4.95   0 
   2   6  16  295.75    9.86   0 
   2   7  16    1.63    5.76   0 
   3  -1  13   96.36    4.89   0 
   3   5  17    5.05    6.56   0 
   3   8  17   18.91    7.16   0 
   3  11  16    7.14    5.89   0 
   3  12  15    5.07    6.51   0 
   4   5  18    6.19    6.27   0 
   4   6  18   87.00    8.65   0 
   4   7  18    8.92    7.46   0 
   4   8  18  218.69    9.84   0 
   5   3  18    2.48    6.33   0 
   6   5  19   13.62    7.41   0 
  -1   4   8  320.69    5.84   0 
  -1   7   9   26.89    3.39   0 
   0   2  10   21.53    2.54   0 
   0   3  11   89.94    4.12   0 
   0   5  12  165.65    5.79   0 
   0   6  12   -0.96    4.05   0 
   0   8  12   16.90    4.10   0 
   0  10  11    0.73    3.86   0 
   0  11  10  191.16    7.11   0 
   1   8  14  197.86    7.68   0 
   1  10  13   53.41    6.19   0 
   2  10  15   35.65    5.91   0 
   3   0  14  277.81    7.15   0 
   3   1  15  103.30    5.50   0 
   3   6  17   17.71    5.90   0 
   3   7  17   33.08    6.36   0 
   3  10  16  108.70    8.39   0 
   3  13  14   13.86    5.93   0 
   4   3  17   21.62    6.94   0 
   4  10  17    7.03    6.36   0 
  -1   3   6   20.88    1.95   0 
  -1   6   8   77.61    4.14   0 
  -1   8   8  245.45    6.33   0 
   0   9  11   30.68    4.30   0 
   1   0  10 1304.31   10.30   0 
   1   3  13  133.18    5.30   0 
   1   6  14    9.13    4.07   0 
   1   7  14  111.26    6.19   0 
   1  11  12   17.85    4.94   0 
   1  12  11   58.44    5.67   0 
   2  -1  11   65.18    3.36   0 
   2   2  14    3.35    4.21   0 
   2   9  15   10.63    5.09   0 
   2  12  13   14.28    5.26   0 
   2  13  12    3.92    5.27   0 
   3   3  16   94.88    6.22   0 
   4   9  17   24.15    7.50   0 
   4  11  16   15.08    7.23   0 
   5   2  17    8.11    6.85   0 
   5   5  18   18.36    8.08   0 
   5   7  18    4.16    7.81   0 
   5   8  18   67.90    7.88   0 
   6   3  18   39.49    7.58   0 
  -1   4   7  216.39    4.66   0 
   0   4  11  253.01    6.21   0 
   0  10  10    6.86    3.83   0 
   1   1  11 1313.83   11.60   0 
   1   2  12  185.11    5.61   0 
   1   9  13    7.21    4.32   0 
   2   0  12    8.87    3.18   0 
   2   1  13  188.25    5.99   0 
   2   5  15   88.54    5.94   0 
   2   6  15   88.25    6.70   0 
   2   7  15  107.35    7.36   0 
   2   8  15  137.91    7.30   0 
   2  10  14   74.77    7.01   0 
   3   9  16    1.19    5.50   0 
   3  11  15   15.35    5.72   0 
   3  12  14  138.14    7.85   0 
   4   4  17    7.25    5.58   0 
   4  12  15   48.29    7.69   0 
   5   6  18   15.35    6.77   0 
   6   4  18  164.46   10.13   0 
  -1   3   5 1066.26    8.14   0 
  -1   4   6  589.98    6.98   0 
  -1   5   7  339.06    5.95   0 
  -1   6   7  293.31    5.88   0 
   0   3  10  126.69    4.33   0 
   0   5  11   36.48    3.61   0 
   0   6  11   14.89    3.42   0 
   0   7  11   15.49    3.61   0 
   1   4  13   39.78    4.06   0 
   1   5  13    1.30    4.23   0 
   1   7  13   60.45    5.60   0 
   1   8  13   39.97    4.90   0 
   1  10  12   79.53    5.74   0 
   1  11  11   99.14    6.07   0 
   2   3  14   85.16    5.51   0 
   2  11  13   27.28    5.47   0 
   2  12  12   10.74    5.88   0 
   3   7  16   -1.42    5.12   0 
   3  10  15    8.87    5.51   0 
   4   2  16   46.15    5.47   0 
   4   6  17  189.41    8.97   0 
   4   7  17    9.66    6.13   0 
   4  10  16   49.17    6.68   0 
   5   1  16  181.60    8.30   0 
   5   3  17   56.01    7.87   0 
   6   5  18    2.60    8.06   0 
   6   6  18    2.95    8.33   0 
   6   7  18   58.86    8.97   0 
  -1   5   6  200.16    4.68   0 
  -1   7   6   97.71    4.24   0 
   0   4  10  438.31    7.63   0 
   0   8  10   10.81    3.50   0 
   1   3  12  158.66    5.66   0 
   1   9  12  181.23    7.52   0 
   2   9  14   50.29    5.63   0 
   3  -1  12  148.90    4.97   0 
   3   1  14  156.07    6.31   0 
   3  11  14   23.17    6.61   0 
   3  13  12   75.26    7.41   0 
   4  11  15   36.26    7.19   0 
   5   9  17  136.17    8.69   0 
  -1   4   5  145.90    3.50   0 
   0   1   7 5486.54   18.19   0 
   0   3   9  852.21    9.27   0 
   0   5  10   40.95    3.49   0 
   0   6  10   62.72    4.56   0 
   0   7  10  354.43    7.73   0 
   1   0   9  471.31    6.00   0 
   1  11  10    6.00    4.82   0 
   2  -1  10 1109.26    9.05   0 
   2   2  13  146.68    5.78   0 
   2   7  14   65.67    6.16   0 
   2   8  14  273.11    8.78   0 
   2  10  13    3.71    4.55   0 
   3   0  13  158.99    5.58   0 
   3   9  15   12.74    5.53   0 
   3  12  13   74.15    6.59   0 
   4   3  16  263.16    8.65   0 
   4   9  16   54.57    6.77   0 
   4  13  13   14.07    5.92   0 
   5   4  17    5.08    6.05   0 
   5   5  17  186.40    9.96   0 
   5   6  17   18.50    7.58   0 
   5   7  17   33.62    7.95   0 
   5  10  16    4.62    7.37   0 
   6   3  17   25.23    7.72   0 
  -1   7   5  734.17    8.49   0 
   0   2   8  209.52    4.33   0 
   0   8   9   20.08    4.06   0 
   1   2  11  648.34    8.62   0 
   1   4  12   81.78    4.51   0 
   1   5  12   18.51    4.15   0 
   2   1  12  452.42    7.73   0 
   2   6  14  108.15    6.06   0 
   2  11  12   30.94    5.18   0 
   2  12  11   46.79    5.43   0 
   3   4  15    8.69    4.42   0 
   3   7  15  143.32    8.07   0 
   3   8  15  131.32    7.40   0 
   3  10  14   38.26    5.91   0 
   4  -1  13  228.50    6.22   0 
   4   4  16    8.71    5.13   0 
   4   5  16   27.96    6.62   0 
   4   7  16   72.50    7.87   0 
   4  10  15   29.83    7.08   0 
   5   2  16   28.90    6.59   0 
   6   8  17   59.71    8.95   0 
  -1   5   4  104.98    3.21   0 
  -1   6   4  355.63    5.57   0 
   0   4   9   28.31    2.77   0 
   0   7   9  829.93   11.03   0 
   1   6  12  132.52    5.67   0 
   1   9  11  101.07    5.63   0 
   1  10  10   12.62    4.76   0 
   1  11   9  131.56    6.69   0 
   2   0  11  490.04    6.95   0 
   2   3  13  254.27    7.16   0 
   3   2  14    2.71    3.65   0 
   3   5  15   22.63    4.93   0 
   3   6  15    0.59    4.54   0 
   3  11  13   20.03    5.45   0 
   3  12  12    5.44    5.03   0 
   3  13  11   46.67    6.08   0 
   4   6  16   53.65    6.33   0 
   4  11  14   18.28    6.67   0 
   5   9  16   -0.56    6.00   0 
   5  11  15   51.44    6.77   0 
   5  12  14   29.48    7.37   0 
   6   5  17   20.71    8.14   0 
   6   6  17   30.71    8.37   0 
   6   7  17   12.61    6.71   0 
  -1   5   3  870.50    7.40   0 
   0   3   8  105.81    3.69   0 
   0   5   9  471.71    7.66   0 
   0   6   9  357.22    7.11   0 
   1   3  11   74.97    3.90   0 
   2   4  13   19.78    4.47   0 
   2   8  13   15.86    4.45   0 
   2  10  12  137.09    6.79   0 
   2  12  10   69.09    5.87   0 
   3  -2  10   48.14    2.96   0 
   3   9  14  153.24    7.60   0 
   4   9  15   14.76    5.74   0 
   4  12  13   32.86    5.94   0 
   4  13  12   60.48    6.51   0 
   5   3  16    9.30    5.37   0 
   6   2  16   45.77    7.15   0 
   7   4  17    8.34    7.94   0 
   7   7  17   36.22    8.80   0 
   0   2   7   19.96    1.87   0 
   0   8   8   92.47    4.49   0 
   0   9   7   14.41    3.20   0 
   1   2  10  580.70    7.86   0 
   1   4  11  165.50    5.32   0 
   1   5  11  258.32    6.86   0 
   1   6  11   91.57    5.23   0 
   1   7  11  139.26    5.71   0 
   2   7  13   93.84    5.72   0 
   3   1  13   96.83    4.68   0 
   3   3  14   39.77    4.53   0 
   3   8  14    9.82    4.76   0 
   3  10  13   17.85    5.06   0 
   4   1  14  218.00    7.21   0 
   4   3  15   80.14    5.83   0 
   4   8  15  116.21    7.36   0 
   4  10  14    6.75    6.37   0 
   5   4  16    4.16    5.47   0 
   5   5  16   37.22    7.33   0 
   5  10  15   15.04    5.98   0 
   6   9  16   16.70    6.94   0 
   7   6  17   27.20    7.47   0 
   0   4   8    0.64    2.01   0 
   0   5   8  105.62    4.21   0 
   0   7   8  174.59    5.30   0 
   1  10   9   12.93    3.86   0 
   2  10  11   34.49    4.79   0 
   2  11  10   57.74    5.95   0 
   3  -1  11   77.47    3.70   0 
   3   0  12   61.75    4.06   0 
   3   5  14   89.93    6.34   0 
   3   6  14   12.65    4.47   0 
   3   7  14    7.40    4.54   0 
   3  11  12   93.55    6.51   0 
   3  12  11   13.77    5.04   0 
   4   4  15   56.23    5.67   0 
   4   5  15   22.32    6.20   0 
   4   7  15   91.19    6.69   0 
   4  11  13    8.50    5.38   0 
   4  12  12   54.73    6.95   0 
   4  13  11    4.46    5.29   0 
   5   9  15  118.05    8.70   0 
   5  11  14    1.21    5.53   0 
   5  12  13   18.97    6.86   0 
   5  13  12    7.88    5.62   0 
   6   3  16   10.85    7.02   0 
   0   8   7  128.93    4.80   0 
   1   3  10  548.99    7.93   0 
   1   8  10   11.69    3.59   0 
   2  -1   9   52.28    2.55   0 
   2   0  10  614.84    7.34   0 
   2   1  11   64.54    3.43   0 
   2   8  12  103.39    5.81   0 
   3   2  13   33.58    4.51   0 
   3   9  13   45.76    5.44   0 
   4  -2  11  112.89    4.32   0 
   4   0  13    3.61    3.96   0 
   4   9  14   98.33    7.01   0 
   5   2  15   23.48    5.00   0 
   6   1  15  160.27    8.05   0 
   6   5  16   93.20    8.65   0 
   6   6  16   25.44    7.73   0 
   6   7  16    5.72    6.42   0 
   6  10  15    8.08    6.20   0 
   7   8  16    2.95    7.93   0 
   0   2   6   44.05    2.09   0 
   0   7   7    1.08    2.49   0 
   1   4  10  466.07    7.71   0 
   1   6  10   20.39    3.85   0 
   1   7  10  380.02    8.05   0 
   2   4  12   26.49    3.68   0 
   2   5  12   94.11    5.50   0 
   2   9  11   26.46    4.40   0 
   3   8  13   15.68    4.62   0 
   3  11  11    6.42    4.59   0 
   3  12  10   -0.69    4.39   0 
   4  -1  12   35.03    3.79   0 
   4   2  14   36.73    4.56   0 
   4  13  10   12.12    6.44   0 
   5   3  15    4.27    5.84   0 
   5   8  15   -1.13    5.74   0 
   5  10  14   37.49    6.32   0 
   6   9  15    8.31    7.25   0 
   6  11  14    8.57    6.10   0 
   6  12  13   21.06    6.30   0 
   7   3  16  242.13    9.61   0 
   7   7  16   25.24    8.37   0 
   0   4   7    8.05    2.00   0 
   0   5   7   91.69    3.53   0 
   0   8   6    1.91    2.54   0 
   1   2   9  317.47    5.54   0 
   1   8   9  135.62    5.40   0 
   2   2  11  357.28    6.94   0 
   2  10  10    5.85    3.92   0 
   2  11   9   11.71    4.12   0 
   3   1  12  154.40    5.41   0 
   3   3  13  530.86    9.49   0 
   3   7  13    7.02    4.18   0 
   4   7  14   69.17    6.74   0 
   4  11  12    4.06    5.10   0 
   4  12  11   10.00    5.13   0 
   5   1  14   84.94    6.19   0 
   5   4  15    4.33    5.18   0 
   5   5  15   70.91    7.42   0 
   5   6  15   48.06    7.21   0 
   5   7  15   47.01    6.37   0 
   5  11  13   16.01    5.72   0 
   5  12  12    5.60    5.37   0 
   5  13  11   74.56    6.73   0 
   6   2  15   69.99    7.19   0 
   7   4  16   73.16    7.65   0 
   7   5  16  121.89    8.48   0 
   7   6  16   18.72    7.22   0 
   7   9  15   -0.52    7.34   0 
   8   4  16   76.28    9.32   0 
   8   6  16   16.86    8.51   0 
   0   3   6  172.26    3.73   0 
   1   1   8   87.19    2.89   0 
   1   9   8  265.93    6.94   0 
   3   6  13  109.22    5.91   0 
   3  10  11  158.56    7.52   0 
   3  12   9   15.07    5.42   0 
   4   1  13  222.78    6.85   0 
   4   5  14   90.49    6.10   0 
   4   6  14  113.00    6.54   0 
   4   9  13   12.76    5.17   0 
   5   9  14  107.07    7.49   0 
   6  10  14   48.77    6.70   0 
   8   5  16   56.36    7.75   0 
   0   4   6   55.78    2.84   0 
   0   6   6  199.44    4.76   0 
   1   6   9  309.29    7.05   0 
   1   7   9   21.19    3.35   0 
   2   1  10 1219.41   10.74   0 
   2   3  11   21.37    3.10   0 
   2   6  11  148.38    6.10   0 
   2   9  10   14.37    3.96   0 
   2  10   9    2.82    3.66   0 
   2  11   8   18.86    4.10   0 
   3  -2   9   33.89    2.25   0 
   3  -1  10  280.90    5.29   0 
   3   0  11  395.61    6.70   0 
   3   8  12   14.44    4.33   0 
   3  11  10   21.48    4.65   0 
   4  10  12   37.11    5.44   0 
   4  12  10    5.06    5.73   0 
   5   8  14   52.42    6.21   0 
   5  10  13   11.92    5.56   0 
   5  13  10   45.15    6.13   0 
   6   4  15   50.23    7.24   0 
   6   6  15   16.08    7.37   0 
   6   7  15   52.80    6.96   0 
   6  11  13   26.99    6.12   0 
   6  12  12   43.00    6.47   0 
   6  13  11    7.90    5.69   0 
   7   2  15   20.47    7.05   0 
   7  10  14   29.75    6.84   0 
   0   5   6    4.65    1.93   0 
   0   7   5  161.36    4.64   0 
   1   4   9   75.13    3.52   0 
   1   5   9   55.63    3.56   0 
   1   9   7   74.97    4.37   0 
   2   0   9  177.16    4.09   0 
   2   4  11   78.17    4.30   0 
   2   5  11   47.96    3.97   0 
   3   7  12    5.53    4.63   0 
   4   0  12  371.82    7.33   0 
   4   2  13   59.40    5.21   0 
   4   8  13   26.57    5.12   0 
   4  11  11   34.18    5.35   0 
   5   0  13  395.71    8.02   0 
   5   7  14   22.48    5.40   0 
   5  11  12   25.27    5.70   0 
   5  12  11   21.01    5.55   0 
   6   5  15   14.34    5.84   0 
   6   9  14    2.54    5.69   0 
   7   3  15   29.36    7.44   0 
   7  11  13    4.08    6.07   0 
   0   3   5  464.91    5.50   0 
   1   7   8  322.10    7.11   0 
   3   3  12   92.78    4.67   0 
   3   4  12   74.32    5.12   0 
   3  10  10   33.41    4.67   0 
   3  11   9   30.00    4.65   0 
   4   3  13   74.66    5.65   0 
   4   7  13   27.02    4.93   0 
   4   9  12   12.90    4.72   0 
   5  -1  12    4.26    4.33   0 
   5   3  14   13.74    4.65   0 
   5   4  14   36.88    6.22   0 
   5   5  14   80.68    7.08   0 
   5   6  14   16.12    5.26   0 
   5   9  13   65.52    6.38   0 
   6   8  14   16.83    6.14   0 
   6  10  13   -0.58    5.52   0 
   6  13  10    6.20    5.70   0 
   7   4  15   99.01    8.82   0 
   7   5  15    7.92    7.62   0 
   7   6  15   87.31    7.93   0 
   8   3  15   28.32    7.99   0 
   8   7  15  122.95    9.01   0 
   0   4   5  675.85    7.00   0 
   0   5   5   18.39    2.37   0 
   0   6   5  162.09    4.12   0 
   0   7   4  125.65    4.02   0 
   1   6   8   77.64    4.31   0 
   1   8   7  546.02    8.89   0 
   1   9   6  219.26    6.27   0 
   2   7  10   17.12    3.57   0 
   3   1  11   71.93    4.07   0 
   3   5  12  113.07    5.46   0 
   3   8  11   42.85    4.70   0 
   4  -1  11    3.30    3.00   0 
   4   5  13   93.70    5.82   0 
   4   6  13  152.53    6.84   0 
   4  11  10  190.31    8.22   0 
   4  12   9   72.43    5.85   0 
   5   1  13  463.88    9.26   0 
   5   8  13   27.61    6.29   0 
   5  10  12   36.51    5.83   0 
   5  11  11   15.52    6.22   0 
   5  12  10    7.22    5.97   0 
   6   7  14  101.82    8.54   0 
   6  11  12   79.61    6.99   0 
   6  12  11    2.25    5.30   0 
   7  10  13    2.33    6.80   0 
   8   4  15   96.56    9.28   0 
   8   5  15   15.14    7.02   0 
   8   6  15   23.59    7.40   0 
   8   9  14   25.92    7.08   0 
   9   4  15   18.58    8.55   0 
   9   5  15   47.02    9.07   0 
   1   5   8  124.43    4.22   0 
   2   3  10  204.86    5.31   0 
   2   4  10   68.80    4.29   0 
   2   5  10  454.29    8.38   0 
   2   6  10  173.97    5.77   0 
   2   8   9   72.52    4.63   0 
   3   9  10   73.94    5.80   0 
   4   1  12   33.12    4.24   0 
   4   8  12   49.76    5.25   0 
   6   3  14   25.84    6.28   0 
   6   6  14   26.41    6.80   0 
   6   9  13   12.17    5.70   0 
   7   1  14   56.06    5.93   0 
   7  11  12   28.63    6.42   0 
   7  12  11    3.54    5.74   0 
   8   8  14   55.15    8.84   0 
   0   6   4  753.56    7.80   0 
   1   7   7  116.12    4.45   0 
   2   1   9   53.15    2.76   0 
   2   9   8   26.43    3.79   0 
   3   0  10  598.23    7.57   0 
   3  10   9   39.76    4.60   0 
   4   7  12   18.86    4.48   0 
   4  12   8   83.03    6.60   0 
   5   2  13   61.87    5.65   0 
   5   7  13   48.78    5.67   0 
   5   9  12  101.05    6.69   0 
   6   4  14   81.64    6.49   0 
   6  10  12    5.77    5.40   0 
   6  13   9   60.93    6.59   0 
   7   2  14   11.77    6.63   0 
   7   7  14   34.41    6.79   0 
   7   9  13   50.48    7.81   0 
   0   5   4   85.40    2.87   0 
   1   6   7  319.91    6.39   0 
   1   8   6  341.24    6.81   0 
   2   7   9  768.79   10.80   0 
   3   4  11  206.66    6.41   0 
   3   5  11   83.62    5.24   0 
   3   6  11  302.64    7.70   0 
   4   2  12   58.16    4.26   0 
   4   6  12   23.46    5.04   0 
   4  10  10   34.59    4.92   0 
   4  11   9   36.52    4.99   0 
   5   0  12  271.05    6.96   0 
   5   6  13  134.63    6.90   0 
   5  10  11   84.84    6.36   0 
   5  11  10   46.33    5.79   0 
   5  12   9    9.69    4.98   0 
   6   8  13  103.45    7.17   0 
   6  11  11   36.22    5.98   0 
   7   3  14   33.93    7.16   0 
   7   5  14   69.56    8.03   0 
   7   6  14    8.19    5.94   0 
   7  10  12    8.83    6.74   0 
   7  13   9   11.72    5.89   0 
   8   2  14   75.74    8.18   0 
   8   7  14    4.32    6.53   0 
   8   9  13    2.23    6.41   0 
   9   7  14    6.38    7.19   0 
   1   3   7  828.08    8.25   0 
   1   5   7  343.46    6.23   0 
   2   0   8    4.22    1.55   0 
   2   2   9  272.41    5.28   0 
   2   6   9   29.16    3.46   0 
   2   8   8  320.18    7.35   0 
   3  -1   9  452.74    5.85   0 
   3   9   9  106.82    5.59   0 
   3  10   8   33.94    4.98   0 
   3  11   7  159.28    6.42   0 
   4   0  11   96.22    4.08   0 
   4   3  12   18.45    3.66   0 
   4   8  11   39.04    4.84   0 
   5   8  12   69.38    5.97   0 
   6   7  13   12.51    5.25   0 
   6   9  12   14.46    5.57   0 
   7   4  14   28.33    6.10   0 
   7   8  13   12.09    6.11   0 
   7  11  11    9.31    5.66   0 
   7  12  10   54.65    6.47   0 
   8   4  14   30.83    7.91   0 
   8   5  14   13.29    7.95   0 
   8   6  14   43.20    7.25   0 
   8  10  12   12.30    7.18   0 
   9   3  14   77.24    9.26   0 
   9   5  14   27.56    8.86   0 
   9   6  14   13.69    7.29   0 
   1   4   7  202.91    4.57   0 
   1   7   6   88.04    3.86   0 
   1   8   5  127.71    4.77   0 
   2   4   9  316.33    6.56   0 
   2   5   9  394.07    7.31   0 
   2   9   7  586.02    9.60   0 
   3   1  10  285.48    5.88   0 
   3   7  10   36.56    4.17   0 
   4  11   8    5.14    4.89   0 
   5   7  12  177.48    8.10   0 
   5   9  11   23.63    4.97   0 
   5  12   8   13.66    5.67   0 
   6   6  13   41.46    5.90   0 
   6  10  11   44.63    6.03   0 
   6  11  10   18.02    6.40   0 
   6  12   9    0.91    5.03   0 
   7  13   8    6.76    6.35   0 
   8   8  13    8.73    6.32   0 
   8  11  11   40.77    6.75   0 
   9   8  13   38.40    7.39   0 
   0   5   3 1033.22    8.05   0 
   4  -1  10    1.13    2.71   0 
   4   1  11    2.46    3.34   0 
   4   7  11    2.63    3.83   0 
   4  10   9   30.25    4.60   0 
   5  -1  11   16.42    3.61   0 
   5   1  12    3.79    3.51   0 
   5  11   9   58.08    5.67   0 
   6   4  13  386.51   10.41   0 
   6   5  13   36.20    5.59   0 
   6   8  12   48.30    5.98   0 
   7   1  13   24.72    6.09   0 
   7   7  13  120.91    7.97   0 
   7   9  12   66.19    6.84   0 
   7  12   9   38.10    6.87   0 
   8   7  13   46.74    8.22   0 
   8   9  12    2.32    6.99   0 
   9   7  13   26.38    8.26   0 
   1   6   6   57.38    3.06   0 
   2   8   7  101.52    4.61   0 
   2   9   6  299.77    6.95   0 
   3   2  10   54.11    3.38   0 
   3   5  10   97.83    4.70   0 
   4   8  10   26.32    5.00   0 
   5   2  12   40.77    4.91   0 
   5   5  12   39.28    5.68   0 
   5   6  12   18.65    4.57   0 
   5   8  11   84.82    5.96   0 
   6   0  12   47.39    5.11   0 
   6   9  11   17.18    6.00   0 
   6  12   8   15.30    6.04   0 
   7   2  13  138.14    7.72   0 
   7   6  13   26.23    5.99   0 
   7  10  11  186.21    8.70   0 
   8   1  13   32.66    7.02   0 
   8  10  11   20.56    6.97   0 
   8  12   9    6.86    6.61   0 
   9   9  12    7.10    6.57   0 
   1   2   6 1126.83    8.37   0 
   1   5   6  207.32    4.65   0 
   1   7   5  768.93    8.93   0 
   2   6   8 1042.22   11.46   0 
   3   0   9  212.26    4.59   0 
   3   3  10  494.94    7.98   0 
   3   4  10  182.77    5.55   0 
   3   7   9  111.99    5.15   0 
   4   3  11  148.26    5.81   0 
   4   4  11   30.91    4.50   0 
   4   5  11  115.00    5.48   0 
   4   9   9   15.73    4.15   0 
   4  10   8   64.86    5.64   0 
   4  11   7   66.91    5.21   0 
   5  -2  10  105.77    4.09   0 
   5   3  12   -1.59    3.66   0 
   5  12   7   23.76    5.03   0 
   6   7  12   12.56    4.98   0 
   6  11   9    6.61    5.01   0 
   7   4  13   31.77    5.98   0 
   7   5  13   18.07    5.71   0 
   7   8  12   21.56    5.87   0 
   8   2  13    8.28    6.67   0 
   8   5  13   86.24    8.57   0 
   8   6  13   29.23    6.76   0 
   8   8  12    4.86    7.29   0 
   8  11  10    7.34    5.85   0 
   9   6  13    8.78    6.80   0 
   9   8  12   53.47    8.35   0 
  10   3  13  139.16   10.24   0 
  10   4  13  248.67   11.65   0 
  10   5  13   55.32    8.11   0 
   1   3   6   19.77    1.88   0 
   1   4   6  582.14    6.92   0 
   2   2   8   20.64    2.14   0 
   2   4   8   33.99    3.07   0 
   2   5   8   55.77    3.45   0 
   2   7   7   89.30    4.21   0 
   3   8   8   53.34    4.72   0 
   5   7  11   12.07    4.33   0 
   5  10   9   22.47    4.68   0 
   5  11   8    8.48    4.46   0 
   6   1  12   33.75    5.14   0 
   6   6  12    5.91    4.65   0 
   6   8  11   69.63    6.75   0 
   7   7  12   51.71    7.17   0 
   7   9  11    8.67    5.52   0 
   7  12   8   39.85    5.87   0 
   8   3  13   10.78    6.80   0 
   8   4  13   53.95    6.96   0 
   9   2  13   20.21    6.60   0 
   9   4  13  236.64   10.92   0 
   9   5  13  141.01    8.96   0 
   1   6   5  303.87    5.54   0 
   2   0   7  307.44    4.42   0 
   2   3   8  624.34    7.71   0 
   2   8   6  390.19    7.41   0 
   3   6   9  209.37    6.12   0 
   3   9   7   86.58    4.83   0 
   4  11   6   70.21    5.87   0 
   5   6  11   14.24    5.01   0 
   6  -1  11   56.96    4.73   0 
   6  12   7   17.06    5.23   0 
   7   0  12  309.26    8.40   0 
   8   7  12   20.21    6.38   0 
   8   9  11   17.53    5.95   0 
   8  10  10   14.09    6.69   0 
   8  11   9    8.69    6.43   0 
   8  12   8   16.31    5.86   0 
   9   7  12    6.64    7.54   0 
   9   9  11   20.68    6.60   0 
   9  10  10    8.44    7.04   0 
   1   7   4  469.04    6.80   0 
   2   6   7  233.40    5.63   0 
   3  -1   8  228.93    4.10   0 
   3   1   9  466.13    6.63   0 
   3   5   9  240.78    6.15   0 
   4   6  10   31.95    4.04   0 
   4   9   8  102.68    5.50   0 
   4  10   7   24.89    4.17   0 
   5   1  11   15.89    4.02   0 
   5   8  10  132.02    6.47   0 
   5  11   7   14.79    4.45   0 
   6   4  12   11.25    4.52   0 
   6   7  11   37.17    6.00   0 
   6   9  10    3.30    4.54   0 
   6  10   9   11.28    4.97   0 
   6  11   8   16.90    4.90   0 
  10   6  12   11.31    7.17   0 
   1   5   5  320.83    5.33   0 
   2   7   6  163.61    5.25   0 
   3   3   9  634.01    8.52   0 
   3   4   9  197.55    5.42   0 
   3   7   8  333.43    7.42   0 
   4   1  10    0.75    2.54   0 
   5   2  11    4.53    4.00   0 
   5   3  11   97.55    5.58   0 
   5   7  10   30.59    5.14   0 
   5  10   8   20.45    4.50   0 
   7   4  12  129.30    7.95   0 
   7   5  12   52.05    6.04   0 
   7   9  10   25.02    5.69   0 
   7  11   8   50.52    6.92   0 
   7  12   7   71.61    6.49   0 
   8   6  12    9.34    6.02   0 
   8   8  11   22.79    5.86   0 
   9   6  12   27.48    6.85   0 
   9   8  11   38.50    6.83   0 
  10   5  12    2.31    8.24   0 
   1   3   5 1067.11    8.28   0 
   2   1   7  550.69    6.10   0 
   2   5   7  153.63    4.47   0 
   3   8   7  359.35    7.69   0 
   3   9   6  122.38    5.14   0 
   4  -1   9  175.49    4.37   0 
   4   2  10   96.35    4.21   0 
   4   4  10  114.88    4.96   0 
   4   7   9    9.73    3.67   0 
   6   0  11  103.68    5.46   0 
   6   6  11  121.98    6.56   0 
   6   8  10   -1.50    4.30   0 
   6  11   7  152.94    7.72   0 
   7  -1  11  123.79    6.11   0 
   7   7  11   16.75    5.43   0 
   7  10   9   94.00    6.82   0 
   8   1  12   58.83    5.89   0 
   8   4  12   21.83    7.09   0 
   8   9  10  112.07    7.56   0 
   8  10   9    5.51    6.53   0 
   8  11   8   29.29    5.84   0 
   9   1  12    6.51    6.80   0 
   9   4  12   57.19    8.28   0 
   9   5  12   53.12    7.35   0 
   9  10   9  126.32    8.74   0 
  10   2  12   28.72    7.04   0 
  10   4  12   80.28    8.35   0 
  10   7  11   10.36    7.88   0 
   1   7   3  346.28    5.65   0 
   2   2   7  199.04    4.13   0 
   2   4   7  507.87    7.07   0 
   3   0   8 3092.78   14.76   0 
   4   6   9  118.32    5.64   0 
   4  10   6   11.70    3.78   0 
   5   8   9   26.73    4.42   0 
   5   9   8   28.27    5.10   0 
   5  10   7   90.65    6.15   0 
   5  11   6   27.11    4.53   0 
   6   5  11   27.21    4.77   0 
   6   9   9  155.23    7.12   0 
   6  10   8   31.45    5.04   0 
   7   6  11   24.24    6.15   0 
   7   8  10   16.48    5.99   0 
   7  12   6   55.11    6.07   0 
   9   3  12   13.47    6.43   0 
   9   7  11   -0.53    6.05   0 
   1   5   4  102.02    3.31   0 
   2   6   6  679.95    8.60   0 
   3   5   8  335.50    6.77   0 
   5   0  10  262.88    6.19   0 
   6   2  11  185.09    6.91   0 
   6   7  10   97.20    6.08   0 
   7   9   9    0.03    5.56   0 
   7  10   8  106.01    7.39   0 
   7  11   7  145.80    7.45   0 
   8   8  10   11.02    6.51   0 
   8  12   6   56.52    6.33   0 
   9   6  11   45.43    7.88   0 
   9   8  10   33.55    7.61   0 
   9  12   6    1.19    5.71   0 
  10   6  11  122.37    8.76   0 
  10   8  10   50.99    7.22   0 
  11   4  11   17.67    8.57   0 
   2   7   5  714.13    8.93   0 
   2   8   4  437.99    7.24   0 
   3   1   8  246.84    4.88   0 
   3   4   8  214.21    5.61   0 
   3   8   6  159.36    5.37   0 
   3   9   5   63.73    4.14   0 
   4  -2   8   33.23    2.56   0 
   4   5   9   12.75    3.25   0 
   4   7   8   83.42    4.76   0 
   5  -2   9   20.20    2.93   0 
   5   5  10   88.58    5.16   0 
   5  11   5   36.57    4.74   0 
   6   8   9  134.94    7.16   0 
   6  11   6   23.01    4.73   0 
   7   0  11    0.76    3.87   0 
   8   9   9    5.14    5.36   0 
   8  10   8    7.72    6.23   0 
   8  11   7    6.83    5.21   0 
   9   9   9   21.07    5.95   0 
   9  10   8   25.73    6.93   0 
   9  11   7   52.37    6.50   0 
  10   5  11    8.01    8.16   0 
  10   9   9    6.30    6.14   0 
  11   3  11  132.16   10.03   0 
   1   4   4 1640.20   10.32   0 
   2   5   6  155.28    4.29   0 
   3   2   8    6.05    2.45   0 
   3   3   8  207.88    4.97   0 
   3   6   7 1632.31   14.29   0 
   4   1   9  182.30    5.01   0 
   4   4   9  356.43    7.28   0 
   5   2  10  111.67    5.20   0 
   5   3  10    8.47    3.92   0 
   5   4  10    2.69    3.36   0 
   5   8   8   16.69    4.06   0 
   5  10   6   91.36    5.97   0 
   6  -1  10  102.64    4.86   0 
   6   6  10   89.66    5.76   0 
   6   9   8  121.27    6.44   0 
   6  10   7   33.43    4.90   0 
   7   1  11  119.81    6.50   0 
   7   7  10   16.11    4.98   0 
   8   5  11  134.77    7.78   0 
   8   7  10  102.89    7.93   0 
   8  12   5   65.18    6.38   0 
   9   5  11   11.56    6.29   0 
   9   7  10   73.85    8.12   0 
   9  12   5   18.61    5.73   0 
  10   4  11  216.46   10.75   0 
   2   6   5  204.34    5.04   0 
   3   9   4   19.58    3.76   0 
   4   2   9  195.50    5.14   0 
   4   3   9   44.05    3.46   0 
   4   6   8  439.42    8.62   0 
   5   9   7    5.30    3.78   0 
   7   6  10  113.10    7.32   0 
   7   8   9   25.76    5.11   0 
   7   9   8  151.15    7.83   0 
   7  10   7   61.63    6.63   0 
   7  11   6   81.45    6.30   0 
   8   1  11   52.55    6.41   0 
   8   2  11   39.40    6.38   0 
   8   4  11  169.99    8.03   0 
   8  11   6   97.77    7.52   0 
   9   1  11   30.80    7.09   0 
   9   4  11   66.28    7.33   0 
   9  11   6   -3.31    6.15   0 
  10   2  11   78.91    7.91   0 
   1   3   4  969.83    7.39   0 
   2   1   6 1170.50    8.32   0 
   2   3   6 1039.73    8.99   0 
   3   5   7  709.49    9.26   0 
   3   7   6  247.83    6.07   0 
   3   8   5   20.70    3.15   0 
   6   0  10  267.46    6.77   0 
   6  11   5    2.43    4.11   0 
   8   6  10    6.19    6.11   0 
   8   8   9    5.31    5.06   0 
   8  10   7   21.99    5.50   0 
   9   8   9   12.58    5.71   0 
   9   9   8   44.22    7.15   0 
   9  10   7   26.03    5.82   0 
   9  12   4    8.69    6.78   0 
  10   6  10   11.34    6.47   0 
  10   9   8   79.16    7.16   0 
  10  10   7  105.83    7.68   0 
  11   5  10   24.71    7.05   0 
   1   5   3  911.48    7.83   0 
   1   6   2  987.39    8.38   0 
   4  -1   8  275.44    4.85   0 
   4   5   8  108.15    4.65   0 
   4   7   7   13.31    3.31   0 
   4   8   6  177.55    6.27   0 
   4   9   5   56.25    4.69   0 
   5  -1   9  183.55    4.83   0 
   5   5   9   81.56    4.79   0 
   5  10   5   73.87    5.05   0 
   6   1  10  100.93    5.39   0 
   6   2  10  454.04    9.02   0 
   6   3  10  130.15    6.23   0 
   6   8   8  148.69    6.63   0 
   6   9   7   90.28    5.73   0 
   6  10   6  141.86    6.58   0 
   7  -1  10   10.02    4.39   0 
   7   5  10   78.51    5.91   0 
   7   7   9    9.64    4.62   0 
   7  11   5    0.71    4.41   0 
  10   5  10  116.13    8.32   0 
  10   7   9   17.06    7.30   0 
  11   3  10   58.91    9.03   0 
  11   4  10   53.57    7.84   0 
   2   5   5   19.54    2.26   0 
   3   4   7  975.48   10.01   0 
   3   6   6    5.65    3.03   0 
   5   4   9  265.02    6.84   0 
   5   9   6   20.16    3.99   0 
   6  -2   9  282.41    6.17   0 
   6   6   9   99.74    5.74   0 
   7   4  10    1.12    5.06   0 
   7   8   8   15.39    4.67   0 
   7  10   6   21.22    4.81   0 
   8  -1  10    7.73    5.17   0 
   8   5  10   40.89    5.82   0 
   8   7   9    4.82    4.93   0 
   8  11   5   16.10    5.23   0 
   9   5  10   20.96    6.15   0 
   9   7   9   11.39    5.67   0 
   9  11   5   53.07    6.24   0 
  10   4  10   32.29    8.01   0 
  10   8   8   15.75    6.92   0 
  11   6   9   11.05    6.43   0 
   1   4   3  668.11    6.34   0 
   2   6   4  847.59    8.91   0 
   3   0   7 1114.34    8.47   0 
   3   3   7  565.93    7.49   0 
   3   7   5  396.44    7.14   0 
   3   8   4  679.58    9.41   0 
   4   4   8  156.21    5.01   0 
   4   6   7  207.82    6.19   0 
   5   0   9    4.28    2.50   0 
   5   3   9   25.87    3.43   0 
   5   6   8   20.53    3.70   0 
   6   7   8   86.09    5.46   0 
   6  10   5    8.71    4.95   0 
   7   1  10   14.96    4.79   0 
   8   8   8   18.84    5.15   0 
   8   9   7   58.77    5.91   0 
   8  10   6   37.83    5.54   0 
   9   8   8   74.63    6.79   0 
   9   9   7   16.27    5.56   0 
   9  10   6   32.60    5.86   0 
  10   2  10   33.32    7.94   0 
  10   3  10   79.75    7.74   0 
  10   9   7   18.30    5.82   0 
  11   5   9   20.08    8.25   0 
  11   7   8    5.43    6.05   0 
   2   4   5  851.26    8.21   0 
   2   7   3 1125.66   10.27   0 
   3   2   7  202.71    4.39   0 
   4   0   8  982.82    9.00   0 
   4   3   8  378.44    6.83   0 
   4   7   6  411.34    8.15   0 
   5   1   9  186.49    5.16   0 
   5   2   9   19.36    3.08   0 
   5   7   7    1.36    3.90   0 
   5  10   4   72.65    4.86   0 
   6   8   7   29.11    4.42   0 
   6   9   6   15.78    4.16   0 
   7  11   4    8.96    4.60   0 
   8   2  10    5.50    5.71   0 
   8   3  10    4.86    4.89   0 
   8   6   9   22.37    5.17   0 
   8  11   4   44.35    6.69   0 
   9   0  10    5.23    4.99   0 
   9   2  10   19.11    6.97   0 
   9   3  10   13.74    5.93   0 
   9  11   4   63.76    7.23   0 
  10  11   4   74.74    7.00   0 
  11   8   7   77.42    7.50   0 
   1   5   2  801.96    7.00   0 
   3   5   6   53.65    3.16   0 
   4   2   8   34.81    2.92   0 
   4   8   5  164.55    5.53   0 
   5  -2   8  123.65    4.03   0 
   5   5   8   88.04    4.66   0 
   6   4   9  105.00    5.35   0 
   7  -2   9   25.51    4.23   0 
   7   5   9    5.01    4.15   0 
   7   7   8   79.11    5.71   0 
   7   8   7   33.20    5.53   0 
   7   9   6   26.09    5.43   0 
   7  10   5   10.13    4.42   0 
   9  10   5   91.25    7.54   0 
  10   5   9   14.38    6.33   0 
  10   7   8  203.97    9.19   0 
  10   8   7   22.64    6.84   0 
  10   9   6   12.60    6.68   0 
  10  10   5   -0.12    5.26   0 
  11   6   8  105.77    9.01   0 
   3   6   5   54.15    3.55   0 
   4   5   7   28.72    3.19   0 
   6   0   9   37.31    4.07   0 
   6   3   9  106.42    5.14   0 
   6  10   4   30.94    4.43   0 
   8   5   9  101.03    6.57   0 
   8   8   7   16.00    4.87   0 
   8   9   6    5.77    4.69   0 
   9   5   9   42.24    6.10   0 
   9   8   7   13.32    5.42   0 
   9   9   6   12.33    5.33   0 
  10   4   9  133.40    9.29   0 
  10  11   3   10.95    5.96   0 
  11   1   9   63.93    8.81   0 
  11   2   9   83.37    9.13   0 
  11   3   9  161.98    9.17   0 
  11   7   7   34.02    7.65   0 
  12   4   8    6.38    6.97   0 
   2   5   4  233.10    4.61   0 
   2   6   3  494.15    6.68   0 
   2   7   2  269.78    5.29   0 
   3   4   6  772.03    8.62   0 
   3   7   4   20.09    2.78   0 
   4   4   7  271.26    6.20   0 
   4   6   6   94.03    4.64   0 
   4   9   3  106.68    4.75   0 
   5   4   8   19.10    3.32   0 
   5   6   7    5.25    3.22   0 
   6   8   6   24.75    4.79   0 
   6   9   5   14.77    3.96   0 
   7   6   8   85.37    5.64   0 
   8  11   3   86.69    6.46   0 
   9   4   9   27.44    6.80   0 
   9  11   3   17.55    5.51   0 
  10   6   8   35.52    6.48   0 
  10  10   4   31.63    6.71   0 
  11   8   6   72.80    7.14   0 
  11   9   5   17.80    6.10   0 
  12   3   8   14.46    8.29   0 
   4   7   5  391.32    7.49   0 
   4   8   4   59.94    3.93   0 
   5  -1   8   16.82    2.82   0 
   5   7   6  225.98    6.53   0 
   5   8   5  177.56    6.03   0 
   6   5   8   92.86    5.15   0 
   7   2   9   31.95    4.93   0 
   7   7   7   33.95    4.70   0 
   8  -1   9  115.33    6.03   0 
   9  -1   9   44.68    6.24   0 
   9  10   4   23.06    5.49   0 
  10   0   9   50.36    7.41   0 
  10   1   9   11.13    7.06   0 
  10   7   7   10.48    5.63   0 
  10   8   6   32.37    6.88   0 
  10   9   5    3.03    5.34   0 
  10  11   2    9.49    5.80   0 
  12   1   8   24.15    8.53   0 
  12   2   8   48.22    7.72   0 
  12   5   7   35.26    7.21   0 
   2   4   4  369.24    5.42   0 
   3   3   6 1224.60   10.19   0 
   3   5   5  212.20    4.91   0 
   5   0   8   34.06    3.24   0 
   5   1   8   17.78    3.14   0 
   5   5   7   29.82    3.97   0 
   6   4   8    2.73    4.07   0 
   6  10   3   19.65    4.11   0 
   7   0   9   21.55    3.78   0 
   7   1   9  198.02    6.41   0 
   7   5   8   58.07    5.08   0 
   7   8   6   33.74    4.70   0 
   8   7   7   51.42    5.46   0 
   8   8   6   39.86    5.90   0 
   8   9   5   44.46    5.48   0 
   9   0   9   12.29    5.94   0 
   9   2   9    5.16    6.06   0 
   9   5   8   14.40    6.30   0 
   9   7   7   36.73    5.65   0 
   9   9   5   24.10    5.47   0 
  10   5   8   46.42    6.63   0 
  11   7   6   10.38    7.12   0 
  11   9   4   56.29    6.73   0 
   3   2   6  159.20    3.79   0 
   3   6   4   16.01    2.80   0 
   4  -1   7  399.70    5.29   0 
   4   2   7   88.52    3.72   0 
   4   5   6  134.95    4.62   0 
   6  -2   8   14.45    3.14   0 
   6   9   4    1.56    3.57   0 
   7  10   3   52.90    5.10   0 
   8   5   8   47.12    5.33   0 
   9  10   3  155.46    8.21   0 
  10   4   8   25.87    7.22   0 
  10   6   7   13.62    5.82   0 
  11   2   8    4.74    7.53   0 
  11   3   8  184.57    9.19   0 
  11   5   7   -0.87    6.97   0 
  11   8   5   21.72    5.86   0 
  12   4   7   32.64    6.96   0 
   2   5   3   60.26    2.86   0 
   3   0   6  256.17    4.03   0 
   3   7   3  166.46    4.69   0 
   4   0   7   15.71    1.99   0 
   4   1   7  419.28    6.12   0 
   5   4   7   42.41    4.05   0 
   5   6   6   87.65    4.55   0 
   5   8   4    5.57    3.71   0 
   5   9   3   30.14    3.83   0 
   6   3   8  230.23    6.46   0 
   7   6   7   40.96    4.66   0 
   7   9   4   66.16    5.80   0 
   8   6   7    3.76    5.10   0 
   8  10   3   39.02    5.20   0 
   9   6   7  143.39    7.39   0 
  10   3   8   55.37    7.47   0 
  10   7   6   95.27    7.12   0 
  10   9   4  275.12    9.55   0 
  11   0   8  190.37    9.77   0 
  11   1   8   66.73    7.46   0 
  12   3   7   57.31    7.64   0 
  12   5   6   13.03    7.53   0 
   2   3   4  353.92    4.85   0 
   3   4   5   71.05    3.07   0 
   4   4   6  862.79    9.78   0 
   5   7   5   40.94    3.83   0 
   6  -1   8  209.89    5.49   0 
   6   2   8   13.42    3.18   0 
   6   5   7  275.25    7.20   0 
   7   3   8   69.54    5.57   0 
   7   7   6    4.72    3.90   0 
   8   7   6    9.49    4.38   0 
   8   8   5   20.56    5.38   0 
   8   9   4   53.58    5.40   0 
   9   7   6   48.21    5.70   0 
   9   8   5   36.61    5.39   0 
   9   9   4   45.59    5.80   0 
  10   2   8   12.18    6.92   0 
  10   5   7   18.90    6.82   0 
  10  10   2   68.10    6.51   0 
  11   4   7   11.72    7.23   0 
  11   6   6   33.37    6.41   0 
  11   7   5   66.01    7.62   0 
  11   9   3    9.60    5.72   0 
  12   1   7   26.59    8.55   0 
  12   2   7    3.79    7.04   0 
   5   3   7   10.81    2.82   0 
   5   9   2  414.27    8.46   0 
   6   0   8  700.33    9.06   0 
   6   1   8  204.16    5.69   0 
   6   6   6   63.22    4.52   0 
   7  -2   8   71.45    4.48   0 
   7  10   2   29.30    4.53   0 
   8  -2   8   59.98    4.98   0 
   8  10   2   56.49    5.44   0 
   9   5   7   13.40    5.74   0 
   9  10   2  100.95    6.69   0 
  10  -1   8   54.36    6.15   0 
  10   0   8   82.49    7.84   0 
  10   1   8   52.13    7.41   0 
  10   9   3   23.18    5.58   0 
   3   3   5  649.74    7.31   0 
   3   5   4  141.57    3.96   0 
   3   7   2  368.60    6.49   0 
   4   5   5   89.01    4.09   0 
   5   5   6  223.18    5.98   0 
   6   4   7  190.24    6.06   0 
   7   0   8  141.02    5.69   0 
   7   1   8   69.79    5.10   0 
   7   2   8   70.96    4.79   0 
   7   9   3   14.50    4.13   0 
   8   5   7   58.74    5.31   0 
   8   9   3   77.01    6.35   0 
   9   2   8   17.75    5.12   0 
   9   6   6   42.52    6.22   0 
  10   4   7    3.69    5.48   0 
  10   7   5   46.76    6.10   0 
  10   8   4   24.30    5.61   0 
  11   3   7    9.30    6.26   0 
   2   4   3 2715.73   13.23   0 
   4   3   6  814.49    8.95   0 
   4   6   4   59.86    3.83   0 
   4   8   2  807.59   10.02   0 
   5   2   7   37.41    3.11   0 
   5   6   5  131.74    5.01   0 
   5   8   3   60.93    4.12   0 
   7   7   5  177.30    6.67   0 
   8  -1   8   49.31    4.50   0 
   8   6   6   23.14    4.53   0 
   8   7   5  124.95    6.87   0 
   8   8   4   99.17    6.57   0 
   8  10   1  118.63    7.18   0 
   9   8   4   -0.09    4.51   0 
   9  10   1    6.39    5.01   0 
  11   2   7   66.09    7.30   0 
  11   6   5   66.82    6.87   0 
  11   8   3   31.35    5.93   0 
  12   3   6    2.56    6.31   0 
   2   5   2  812.80    7.60   0 
   2   6   1  313.13    5.06   0 
   4   2   6   32.49    2.81   0 
   5  -1   7   96.36    3.59   0 
   5   0   7  645.80    7.89   0 
   5   1   7  106.54    3.90   0 
   5   4   6   36.21    3.31   0 
   6   3   7  214.00    6.06   0 
   6   5   6  148.69    5.56   0 
  10   3   7    3.07    5.50   0 
  10   9   2   42.47    5.86   0 
  10  10   0   43.94    5.97   0 
  11   0   7   83.91    7.44   0 
  11   4   6    8.54    5.94   0 
  11   9   1   71.62    6.59   0 
  12   1   6    7.82    7.73   0 
  12   2   6   35.23    7.01   0 
  12   4   5   27.24    7.48   0 
   4   4   5 1303.11   11.49   0 
   6   7   4  177.50    6.46   0 
   7   3   7   48.68    4.36   0 
   7   9   2   47.24    4.70   0 
   8   5   6   11.38    4.97   0 
   8   9   2   62.53    5.38   0 
   9   3   7   13.08    4.81   0 
   9   5   6   65.53    5.78   0 
   9   9   2   29.16    5.27   0 
   9  10   0   86.25    6.50   0 
  10   6   5   69.91    6.44   0 
  10   7   4   93.07    6.83   0 
  10   8   3   -0.33    4.98   0 
  11   3   6   15.03    7.20   0 
  11   5   5   11.72    5.84   0 
  11   8   2    2.44    5.22   0 
  12   0   6    4.14    6.82   0 
   3   1   5  968.92    7.77   0 
   3   7   1  396.97    6.46   0 
   4  -1   6  367.86    4.97   0 
   5   3   6  276.10    6.25   0 
   5   5   5  121.07    4.62   0 
   5   8   2  324.08    7.11   0 
   6  -2   7   57.04    3.50   0 
   6   4   6  879.97   11.46   0 
   7  -3   7   50.22    4.31   0 
   7   8   3  142.30    6.09   0 
   8   6   5   91.96    6.31   0 
   8   8   3   67.18    5.35   0 
   9   2   7  211.95    8.42   0 
   9   6   5   70.67    5.79   0 
   9   7   4   99.45    6.28   0 
   9   8   3    3.11    4.48   0 
  10  -1   7   13.24    6.57   0 
  10   0   7    1.36    6.30   0 
  10   1   7    8.05    5.59   0 
  10   9   1   52.48    5.97   0 
  11   6   4    1.73    5.33   0 
  11   7   3    5.13    5.33   0 
  11   9   0   69.63    6.56   0 
  12   3   5    4.16    6.13   0 
  12   5   4    0.88    5.74   0 
  12   6   3   16.06    5.97   0 
  12   7   2   19.05    5.98   0 
   2   3   3 2212.19   11.14   0 
   3   5   3   25.29    2.23   0 
   3   6   2  543.56    7.06   0 
   4   5   4  211.90    5.06   0 
   4   7   2  378.77    7.05   0 
   6  -1   7   14.01    3.21   0 
   6   0   7   28.01    3.55   0 
   7   2   7   70.54    4.51   0 
   7   9   1   36.07    5.11   0 
   8   7   4  111.04    6.02   0 
   9   4   6  141.95    6.92   0 
   9   9   1    2.02    4.47   0 
  10   5   5   97.21    6.68   0 
  10   8   2   21.80    5.37   0 
  11   2   6   16.45    6.18   0 
  11   4   5   20.72    5.96   0 
  11   8   1   41.11    6.82   0 
  12   2   5    5.57    7.50   0 
   4   6   3   16.22    2.65   0 
   5   2   6   93.62    4.14   0 
   7  -2   7   76.08    4.36   0 
   7   0   7   14.71    3.89   0 
   7   1   7   20.81    3.60   0 
   8  -2   7  289.26    7.28   0 
   8   1   7   70.26    5.02   0 
   9   8   2    7.58    5.43   0 
  10   6   4  188.30    8.14   0 
  10   9   0   17.41    5.07   0 
  11  -1   6    4.00    7.22   0 
  11   0   6   10.25    7.33   0 
  11   1   6    0.71    5.91   0 
  11   5   4   16.18    5.74   0 
  11   7   2   13.65    6.31   0 
  11   9  -1   68.13    6.67   0 
  12   1   5   43.45    8.37   0 
  12   4   4   11.65    6.04   0 
  12   5   3   82.56    8.20   0 
  12   6   2    7.51    6.65   0 
   3   3   4 1122.00    9.02   0 
   5   4   5  155.77    4.85   0 
   5   8   1   14.57    3.12   0 
   6   3   6  248.35    6.25   0 
   6   6   4   76.06    4.42   0 
   7  -1   7   14.69    3.24   0 
   7   8   2    9.30    3.70   0 
   8   0   7   44.91    4.50   0 
   9   3   6   47.69    5.31   0 
   9   6   4   40.02    5.06   0 
   9   9   0    0.59    4.37   0 
  10   4   5  296.53    9.85   0 
  10   8   1   36.87    6.50   0 
  11   6   3    3.19    5.25   0 
  12  -1   5   36.02    8.18   0 
  12   3   4    8.22    7.23   0 
  13   0   4   12.53    7.19   0 
   2   5   1 1512.01    9.77   0 
   5   1   6  559.42    7.58   0 
   5   5   4  141.11    5.06   0 
   7   9   0   22.88    4.07   0 
   8   6   4   99.57    5.69   0 
   8   9   0   12.36    4.26   0 
  10   1   6   33.92    6.47   0 
  10   5   4  100.40    7.26   0 
  10   7   2   72.27    6.88   0 
  10   9  -1   52.70    5.98   0 
  11   2   5    1.02    6.58   0 
  11   8   0   -2.10    5.00   0 
  12   7   0    1.71    5.57   0 
  13   2   3   11.02    7.88   0 
   3   4   3  346.16    5.28   0 
   4   2   5   34.65    2.42   0 
   4   4   4    8.32    2.06   0 
   5   6   3  469.18    7.86   0 
   6   4   5  213.12    5.91   0 
   6   8   1   52.63    4.17   0 
   9   8   1   78.74    5.79   0 
   9   9  -1    2.47    5.29   0 
  10  -2   6   33.62    6.47   0 
  10  -1   6   23.97    6.53   0 
  10   0   6    2.21    4.96   0 
  10   6   3   74.43    6.11   0 
  11   5   3   13.65    5.44   0 
  11   6   2    1.83    6.04   0 
  11   7   1   17.17    5.46   0 
  11   9  -3    9.46    5.69   0 
  12   2   4    3.39    6.10   0 
  12   4   3   11.47    5.87   0 
  12   5   2   10.68    5.77   0 
  12   6   1   14.37    5.79   0 
  13   1   3    6.08    7.64   0 
   3   2   4   66.15    2.49   0 
   3   5   2   74.80    3.00   0 
   3   6   1  120.79    3.61   0 
   4   5   3  389.82    6.40   0 
   4   6   2   23.91    2.61   0 
   5  -1   6  545.23    6.68   0 
   5   3   5  208.70    5.19   0 
   6   1   6  237.22    5.94   0 
   6   5   4   13.34    3.16   0 
   6   7   2   66.29    4.24   0 
   8   8   1   11.18    4.05   0 
   8   9  -1   39.30    4.84   0 
   9   5   4  117.83    6.29   0 
   9   6   3   63.59    5.41   0 
   9   7   2   84.92    5.83   0 
  10   8   0  136.40    7.22   0 
  10   9  -2   44.19    5.98   0 
  11   0   5   36.66    7.23   0 
  11   1   5   62.82    6.76   0 
  11   3   4   11.02    6.66   0 
  12   1   4   58.40    8.01   0 
  12   3   3    1.36    6.77   0 
  12   7  -1   40.71    6.34   0 
  13   0   3    7.33    8.11   0 
  13   3   2   27.52    6.47   0 
   6  -3   6  258.07    5.17   0 
   6   6   3  196.86    5.92   0 
   7   5   4   27.68    3.78   0 
   8   1   6   70.03    4.90   0 
   8   5   4   42.39    4.51   0 
   8   6   3  206.10    7.02   0 
   8   7   2  254.85    7.72   0 
   9   3   5  145.30    6.65   0 
   9   8   0   21.21    4.68   0 
  10   4   4   32.55    5.22   0 
  10   5   3   21.71    5.76   0 
  10   6   2   88.35    6.92   0 
  10   7   1   80.86    6.14   0 
  11  -2   5   -0.82    6.64   0 
  11  -1   5   58.23    7.59   0 
  11   7   0   51.74    6.07   0 
  11   8  -2    0.15    6.12   0 
  12  -1   4   62.03    8.37   0 
  12   0   4    3.22    6.41   0 
  12   4   2    6.56    6.97   0 
  13  -1   3    6.13    6.72   0 
  13   2   2   27.96    7.76   0 
   4   3   4  424.91    6.20   0 
   5   4   4  297.98    6.08   0 
   6  -1   6  246.63    5.49   0 
   6   0   6   80.29    3.72   0 
   7   0   6  512.43    8.63   0 
   7   3   5  271.88    7.26   0 
   7   8   0   16.74    4.50   0 
   8  -3   6   94.92    5.14   0 
   8   0   6    2.21    4.37   0 
   8   8   0    3.23    3.88   0 
   9   4   4  265.36    8.52   0 
  10   1   5    2.74    5.99   0 
  10   8  -1   35.00    5.43   0 
  11   2   4   33.56    6.90   0 
  11   4   3  115.80    7.32   0 
  11   6   1   65.52    6.34   0 
  12   2   3   18.56    7.12   0 
  12   7  -2   23.74    5.87   0 
   2   5   0   68.09    2.57   0 
   3   1   4  107.49    2.73   0 
   3   3   3  346.95    4.98   0 
   4   0   5  315.28    4.72   0 
   5   6   2  482.37    7.78   0 
   6   7   1  111.26    5.17   0 
   7  -2   6   32.52    3.78   0 
   7  -1   6  196.50    5.82   0 
   8  -2   6   67.48    5.01   0 
   8  -1   6   67.74    4.60   0 
   9   5   3   73.46    5.42   0 
   9   6   2   25.72    4.55   0 
   9   7   1   41.26    4.94   0 
   9   8  -1   79.53    6.37   0 
  11   7  -1   16.31    5.34   0 
  11   8  -3   23.40    5.60   0 
  12   6  -1   15.14    6.64   0 
  13   1   2   76.93    7.65   0 
   2   4   1  591.83    5.80   0 
   3   6   0  537.96    6.69   0 
   4  -1   5  245.87    4.04   0 
   4   4   3  946.27    9.22   0 
   4   6   1  760.96    8.73   0 
   6   2   5 1196.29   11.97   0 
   6   4   4   13.39    2.96   0 
   6   5   3   14.00    3.63   0 
   6   6   2  131.10    5.33   0 
   7   4   4  116.05    5.07   0 
   8   6   2  172.30    6.91   0 
   8   7   1   72.30    5.08   0 
  10  -1   5   -0.71    5.73   0 
  10   4   3   73.12    5.89   0 
  10   5   2   70.46    6.46   0 
  10   8  -2   25.55    5.23   0 
  11   6   0   23.08    5.50   0 
  12   1   3   58.10    6.91   0 
  12   4   1   85.42    7.13   0 
  12   5   0  179.23    8.42   0 
  12   7  -3    7.71    5.34   0 
  13  -1   2   72.71    8.92   0 
  13   0   2   14.30    6.75   0 
  13   2   1   28.84    7.54   0 
   3   4   2  169.41    3.76   0 
   3   5   1  442.60    5.90   0 
   4   2   4  152.91    3.95   0 
   4   5   2  273.95    5.29   0 
   5   1   5  400.02    6.20   0 
   5   3   4   25.20    2.63   0 
   6   8  -1   51.67    4.01   0 
   7   5   3   20.19    3.53   0 
   7   8  -1   46.40    4.36   0 
   8   8  -1   15.85    4.11   0 
   9   3   4  120.67    6.08   0 
   9   7   0   -1.11    3.99   0 
  10   2   4   21.59    5.00   0 
  10   8  -3    2.33    5.72   0 
  11  -1   4   61.01    7.49   0 
  11   0   4   74.72    6.62   0 
  11   5   1  128.46    7.33   0 
  11   7  -2   12.30    5.22   0 
  11   8  -4   35.63    5.82   0 
  12  -1   3   54.34    8.09   0 
  12   0   3    1.15    5.99   0 
  12   2   2   57.20    7.79   0 
  12   6  -2   10.30    6.40   0 
   8   1   5  103.27    5.14   0 
   8   7   0    2.38    4.31   0 
   9   4   3   23.96    4.38   0 
   9   5   2  112.16    6.57   0 
   9   8  -2   10.08    4.35   0 
  10   3   3   18.45    5.45   0 
  11  -2   4   38.26    6.20   0 
  11   2   3    5.29    5.06   0 
  11   6  -1   57.00    6.85   0 
  12  -2   3   17.12    6.47   0 
  12   5  -1  140.26    8.50   0 
  13   1   1   52.42    7.16   0 
   3   2   3 1486.97    9.45   0 
   5   0   5   42.09    2.59   0 
   5   4   3  228.51    5.26   0 
   5   5   2   82.63    3.76   0 
   5   6   1  106.36    4.19   0 
   6   7   0    2.42    2.90   0 
   7   3   4  388.21    7.79   0 
   8   6   1   12.84    4.54   0 
   8   8  -2   79.78    5.29   0 
   9  -2   5   45.41    5.55   0 
   9   7  -1   45.67    5.61   0 
   9   8  -3    6.17    5.07   0 
  10   1   4   19.96    4.97   0 
  10   4   2   61.27    6.24   0 
  10   5   1   74.94    6.47   0 
  10   6   0   -0.02    4.35   0 
  10   8  -4   21.62    5.28   0 
  11   1   3   16.44    6.53   0 
  11   3   2   35.08    5.69   0 
  11   4   1   27.31    6.47   0 
  11   5   0  395.73   10.66   0 
  11   7  -3    7.69    5.03   0 
  12   1   2   25.53    6.30   0 
  12   4   0  143.93    7.90   0 
  12   6  -3   13.65    5.67   0 
  13   0   1   28.10    6.60   0 
  13   2   0    9.10    6.03   0 
  13   3  -1   55.28    7.76   0 
   4   6   0  116.91    4.08   0 
   5  -1   5  390.29    5.69   0 
   6   0   5  182.64    5.08   0 
   6   4   3   48.90    3.54   0 
   7   0   5    4.79    3.57   0 
   7   5   2   59.25    4.61   0 
   8   0   5   83.76    4.80   0 
  10   0   4    1.68    4.59   0 
  10   7  -2   71.70    6.03   0 
  11   6  -2   -1.66    5.79   0 
  11   7  -4   32.62    6.41   0 
  12   0   2   89.30    8.17   0 
  12   2   1    8.86    6.76   0 
  12   5  -2   11.21    6.30   0 
  13  -2   1   27.15    8.15   0 
  13   1   0   39.35    7.98   0 
   4   4   2  199.95    4.58   0 
   4   5   1  201.33    4.76   0 
   5  -3   5  191.15    3.74   0 
   8  -2   5  101.91    5.36   0 
   8  -1   5  108.85    5.08   0 
   8   2   4    0.56    3.34   0 
   8   8  -3   65.76    5.18   0 
   9   4   2   75.92    5.78   0 
   9   5   1   52.00    5.45   0 
  10  -3   4   43.43    6.39   0 
  10  -2   4   23.76    5.95   0 
  10  -1   4   19.92    4.94   0 
  11  -1   3   21.77    6.50   0 
  11   2   2  112.04    6.94   0 
  12  -2   2   61.69    8.13   0 
  12  -1   2   26.40    7.32   0 
  12   4  -1   84.69    6.87   0 
  12   6  -4   37.79    6.07   0 
  13   2  -1   24.22    6.27   0 
   3   3   2 1510.34    9.76   0 
   5   6   0  206.20    5.49   0 
   6  -4   5  193.04    4.24   0 
   6  -1   5  331.66    5.89   0 
   6   2   4   58.70    3.50   0 
   6   7  -1  123.47    4.93   0 
   7  -4   5  288.74    5.80   0 
   7  -2   5   53.46    3.96   0 
   7   2   4  179.71    5.55   0 
   8   6   0   35.96    4.88   0 
   9   7  -2   77.43    5.50   0 
  10   1   3   12.33    5.38   0 
  10   3   2  118.57    6.41   0 
  10   4   1   80.78    6.43   0 
  10   5   0   98.42    6.14   0 
  11  -3   3   60.73    7.47   0 
  11  -2   3    4.96    6.41   0 
  11   3   1  205.32    8.14   0 
  11   4   0   80.61    6.43   0 
  11   5  -1  124.80    7.22   0 
  11   6  -3    0.16    5.85   0 
  11   7  -5   65.71    6.17   0 
  12   1   1    4.84    5.68   0 
  13   0   0    0.04    6.17   0 
   3   4   1  113.79    3.14   0 
   5   1   4  558.04    7.18   0 
   5   3   3  177.08    4.53   0 
   6  -3   5  258.61    5.03   0 
   6  -2   5 1157.52    9.99   0 
   7   6   0   13.12    3.35   0 
   9   2   3   99.35    5.59   0 
   9   6  -1   67.32    5.88   0 
  10   6  -2   79.88    6.56   0 
  10   7  -4   89.22    6.93   0 
  11   1   2    8.09    5.30   0 
  11   7  -6   14.71    5.35   0 
  12   0   1   12.03    7.10   0 
  12   3  -1   46.50    7.27   0 
  12   4  -2    2.72    5.20   0 
  13  -2   0    9.72    7.89   0 
  13  -1   0   48.65    7.15   0 
  13   1  -1   42.67    6.77   0 
  13   2  -2   19.61    7.09   0 
   4   2   3  306.41    4.92   0 
   4   6  -1  694.30    8.21   0 
   6   1   4  195.69    5.26   0 
   6   3   3   24.94    2.95   0 
   9   3   2  141.04    6.57   0 
   9   7  -3  129.51    6.33   0 
  10   0   3   68.47    5.67   0 
  10   2   2  153.26    6.86   0 
  11   0   2    5.88    6.13   0 
  11   5  -2  153.68    7.59   0 
  11   6  -4    3.74    4.92   0 
  12  -1   1    2.46    6.86   0 
  12   5  -4    0.74    5.11   0 
  13   0  -1   29.80    7.69   0 
   8   0   4    0.47    3.25   0 
   8   2   3  172.27    5.93   0 
   8   6  -1   15.16    3.76   0 
   9  -3   4  125.69    6.25   0 
   9  -2   4   55.70    4.79   0 
  10   3   1   85.64    5.81   0 
  10   4   0   16.22    4.52   0 
  10   6  -3   61.70    6.51   0 
  10   7  -5   37.17    5.48   0 
  11  -1   2    8.58    6.23   0 
  12  -3   1   53.41    7.85   0 
  12  -2   1   12.92    7.34   0 
  12   1   0    6.69    5.62   0 
  12   4  -3    9.69    5.30   0 
  13  -1  -1   41.64    7.99   0 
  13   1  -2   65.56    8.04   0 
  13   2  -3    6.36    6.94   0 
   4  -1   4  665.24    6.23   0 
   4   5   0  673.96    7.73   0 
   5   0   4  152.76    4.01   0 
   5   2   3   98.13    3.68   0 
   5   6  -1  106.97    4.11   0 
   7   0   4   49.58    3.99   0 
   7   2   3  308.46    7.03   0 
   8  -1   4  102.66    5.37   0 
   9   6  -2   33.48    4.53   0 
  10  -4   3   75.65    6.62   0 
  10  -3   3   17.70    5.58   0 
  10  -2   3   27.70    5.84   0 
  11  -3   2   38.49    6.91   0 
  11   1   1    1.90    4.95   0 
  11   5  -3   14.22    5.15   0 
  11   6  -5   70.92    6.23   0 
  12   2  -1   12.22    5.62   0 
  13  -2  -1   24.74    7.80   0 
   3   2   2  238.03    3.93   0 
   4   4   1   14.77    2.05   0 
   6   0   4   73.04    3.43   0 
   6   6  -1   24.41    3.15   0 
   8  -2   4   -0.08    3.92   0 
   9   5  -1   51.73    4.81   0 
   9   7  -5   62.53    6.08   0 
  10   2   1   25.81    5.34   0 
  10   5  -2   63.19    5.47   0 
  11   2   0    0.97    4.73   0 
  11   3  -1  191.02    7.90   0 
  11   4  -2  112.69    6.90   0 
  11   6  -6   25.56    5.46   0 
  12   1  -1    4.99    6.47   0 
  12   4  -4    7.28    5.24   0 
  12   5  -6    7.89    5.51   0 
  13   0  -2   14.59    6.31   0 
   3   5  -1  450.64    5.70   0 
   4   1   3  488.29    5.90   0 
   5   3   2 1001.45    9.68   0 
   6   5   0  200.31    5.45   0 
   7  -1   4   56.48    4.01   0 
   7   3   2  202.67    5.75   0 
   7   5   0  131.06    5.13   0 
   8  -3   4   63.05    4.73   0 
   8   7  -4  100.23    5.44   0 
  10   3   0   24.67    4.62   0 
  11   0   1   13.44    5.13   0 
  11   5  -4   16.94    5.19   0 
  11   6  -7   42.38    5.85   0 
  12  -2   0   16.80    7.11   0 
  12  -1   0   11.65    5.86   0 
  12   2  -2   58.65    6.50   0 
  12   3  -3    3.31    5.13   0 
  12   4  -5   17.41    6.42   0 
  12   5  -7   40.94    6.17   0 
  13  -1  -2   70.01    7.35   0 
   3   4   0 2826.28   13.39   0 
   5  -1   4  534.13    6.36   0 
   6  -1   4  182.31    4.54   0 
   7   1   3  233.30    6.10   0 
   7   6  -2   33.76    3.72   0 
   8   2   2   59.42    4.26   0 
  10   5  -3   22.37    4.67   0 
  10   6  -5   71.21    5.77   0 
  11  -1   1    4.19    5.94   0 
  11   4  -3  124.74    7.09   0 
  11   5  -5   13.89    5.06   0 
  12  -4   0  142.42    9.28   0 
  12  -3   0   40.24    7.77   0 
  12   0  -1   11.83    6.66   0 
  12   3  -4    9.21    6.20   0 
  13  -2  -2   20.25    6.61   0 
  13   0  -3   11.31    6.17   0 
  13   1  -4  131.49    8.80   0 
   5   6  -2  436.23    7.10   0 
   6   6  -2  113.42    4.57   0 
   8   3   1   50.45    4.12   0 
   9  -4   3   22.42    4.82   0 
   9  -2   3   93.03    5.23   0 
   9   5  -2  107.79    5.75   0 
  10   6  -6   54.94    6.35   0 
  11  -2   1   63.14    6.95   0 
  11   3  -2   38.81    5.41   0 
  12   2  -3   17.14    5.59   0 
  13  -1  -3    9.91    7.30   0 
   4   2   2  183.38    3.86   0 
   4   5  -1  212.76    4.54   0 
   6  -2   4   59.85    3.02   0 
   7   2   2   11.80    2.91   0 
   7   5  -1  131.60    5.10   0 
   9   3   0   66.82    4.85   0 
  10  -4   2   61.80    6.39   0 
  10  -3   2   95.12    6.69   0 
  10   2   0    7.23    4.18   0 
  10   3  -1   90.06    5.76   0 
  10   5  -4   97.97    6.10   0 
  11  -3   1  184.52    8.00   0 
  11   0   0    0.88    4.65   0 
  11   4  -4   47.29    5.73   0 
  12  -1  -1    3.99    5.66   0 
  12   3  -5    2.43    5.13   0 
  12   4  -7   29.42    5.88   0 
  13  -2  -3    8.90    7.88   0 
  13   0  -4   18.35    6.49   0 
   4   3   1  311.42    5.01   0 
   4   4   0    2.98    1.77   0 
   5  -3   4   29.36    2.18   0 
   5   5  -1  163.71    4.54   0 
   6  -4   4   12.93    2.53   0 
   6   5  -1  158.90    4.94   0 
   7   0   3  348.64    6.71   0 
   7   4   0   18.67    3.18   0 
   7   6  -3    5.92    3.16   0 
   8  -1   3  204.99    5.98   0 
   8   1   2  466.04    8.50   0 
   8   6  -4   99.62    5.75   0 
   9   5  -3   98.33    5.56   0 
   9   6  -5   68.97    5.27   0 
  10   0   1    0.17    4.10   0 
  11  -1   0    1.76    5.81   0 
  11   1  -1    1.67    4.87   0 
  11   3  -3   67.95    5.95   0 
  11   5  -7    0.49    4.83   0 
  12  -4  -1   76.69    8.32   0 
  12  -2  -1   10.79    5.94   0 
  12   0  -2   97.06    7.18   0 
  12   1  -3   53.66    7.36   0 
  12   2  -4    3.49    5.18   0 
  12   4  -8    2.74    5.34   0 
   5   3   1   33.82    2.57   0 
   5   4   0   14.21    2.29   0 
   5   6  -3  432.00    7.07   0 
   6   3   1  210.18    5.23   0 
   6   4   0   22.61    2.88   0 
   6   6  -3  182.98    5.41   0 
   8   2   1  113.79    5.00   0 
   8   3   0   13.39    3.92   0 
   9   4  -2   82.63    5.24   0 
   9   6  -6   33.59    5.46   0 
  10  -1   1    2.45    5.14   0 
  10   1   0    1.81    4.03   0 
  10   2  -1   25.51    5.21   0 
  10   3  -2   99.42    6.46   0 
  10   5  -5   88.61    6.02   0 
  11   5  -8   12.57    5.26   0 
  12  -1  -2   25.30    7.10   0 
  12   3  -6    1.44    5.11   0 
   5   0   3  125.38    3.50   0 
   7  -1   3  233.66    5.80   0 
   7   1   2   95.72    4.18   0 
   8  -5   3   64.40    4.69   0 
   8  -3   3   68.59    4.73   0 
   8   0   2   31.81    4.12   0 
   8   6  -5   73.30    5.41   0 
   9   3  -1  109.68    5.53   0 
   9   5  -4  115.40    5.85   0 
  10   5  -6   34.18    5.04   0 
  11  -3   0   80.96    7.47   0 
  11  -2   0    0.24    5.11   0 
  11   0  -1   10.83    4.82   0 
  11   1  -2    4.86    5.46   0 
  11   2  -3    5.42    5.64   0 
  11   3  -4   11.18    4.99   0 
  11   4  -6    4.35    4.86   0 
  11   5  -9   22.84    5.51   0 
  12  -2  -2   53.05    7.51   0 
  12   2  -5    1.79    5.16   0 
   7   2   1  435.75    7.83   0 
   7   4  -1   44.48    3.65   0 
   9  -2   2   26.32    4.16   0 
   9   6  -7  140.39    6.69   0 
  11  -5   0  402.15   10.21   0 
  11  -4   0   78.22    6.63   0 
  11  -1  -1    2.41    5.85   0 
  11   3  -5    7.41    5.75   0 
  11   4  -7   10.18    5.00   0 
  12  -3  -2   16.97    7.32   0 
  12   2  -6   32.31    5.79   0 
   6  -1   3  603.99    7.52   0 
   7  -2   3  294.10    6.02   0 
   8   1   1  117.34    4.95   0 
   8   6  -6   23.19    4.02   0 
   9  -5   2  117.18    6.16   0 
   9  -3   2  154.00    5.94   0 
   9   4  -3   26.07    4.21   0 
   9   5  -5   30.52    4.44   0 
  10  -4   1   85.76    6.60   0 
  10  -3   1   95.96    5.88   0 
  10   3  -3   14.41    4.31   0 
  10   5  -7   18.81    4.87   0 
  11   2  -4   30.10    6.00   0 
  11   4  -8  185.68    8.59   0 
  12  -4  -2    5.03    6.27   0 
  12  -1  -3   52.70    6.50   0 
  12   1  -5   33.76    5.92   0 
  12   2  -7    1.90    6.03   0 
   4   4  -1   14.12    1.99   0 
   5  -1   3  293.93    4.78   0 
   5   1   2   14.29    2.02   0 
   5   4  -1  445.10    6.79   0 
   6   2   1  280.95    5.71   0 
   6   3   0   59.55    3.68   0 
   6   4  -1  476.44    7.56   0 
   7  -3   3  177.89    5.20   0 
   7   5  -3   15.58    3.21   0 
   8   2   0   29.10    3.57   0 
   8   3  -1   57.47    4.20   0 
   9   2  -1   55.08    4.58   0 
  10  -1   0    2.94    4.13   0 
  10   5  -8   42.41    5.42   0 
  11  -2  -1   64.61    6.08   0 
  11   0  -2    3.39    4.72   0 
  11   1  -3   22.28    4.96   0 
  11   3  -6   10.38    4.96   0 
  12  -2  -3   13.10    5.87   0 
   4   2   1  180.55    3.73   0 
   5   2   1  607.13    7.22   0 
   5   3   0  344.14    5.74   0 
   6  -2   3  305.56    5.59   0 
   6   5  -3   12.57    2.79   0 
   7  -5   3   19.91    3.32   0 
   7  -4   3  329.59    6.31   0 
   8  -2   2   52.34    4.39   0 
   9   4  -4  245.99    7.49   0 
   9   5  -6   67.54    5.18   0 
  10  -2   0   10.04    5.13   0 
  10   0  -1    0.42    4.76   0 
  10   5  -9   12.23    5.00   0 
  11  -5  -1  127.77    8.16   0 
  11  -4  -1   22.00    6.88   0 
  11  -3  -1  192.08    7.94   0 
  11  -1  -2    4.74    5.76   0 
  11   2  -5    2.61    5.62   0 
  11   3  -7    7.52    5.92   0 
  11   4 -11   15.65    6.40   0 
  11   4 -10   42.35    5.87   0 
  12  -4  -3   11.39    7.35   0 
  12  -3  -3    4.13    5.82   0 
  12  -1  -4   58.87    6.32   0 
  12   0  -5   68.56    6.68   0 
  12   1  -6    5.83    5.27   0 
  12   2  -8   48.97    6.36   0 
   5   5  -3  186.66    4.78   0 
   6   0   2   13.45    2.67   0 
   7   3  -1   71.21    4.33   0 
   7   5  -4   31.39    3.54   0 
   8   0   1   42.36    3.68   0 
   8   5  -5   52.84    4.39   0 
   9   5  -7   10.55    4.15   0 
  10   1  -2   59.04    5.13   0 
  10   4  -7    5.32    5.20   0 
  11   0  -3    8.47    5.04   0 
  11   1  -4   43.87    5.47   0 
  12  -2  -4    0.97    6.57   0 
  12   1  -7   30.09    5.77   0 
   5  -2   3  105.05    3.03   0 
   6  -3   3   21.06    2.76   0 
   6   4  -2    8.92    2.55   0 
   7  -1   2   99.29    4.02   0 
   8   1   0  226.61    6.21   0 
   9   2  -2   28.10    4.06   0 
   9   5  -8   15.97    5.02   0 
  10  -4   0   19.41    5.57   0 
  10  -3   0   22.47    4.63   0 
  10  -1  -1    4.19    4.98   0 
  10   3  -5   70.55    5.50   0 
  11   2  -6   16.07    5.15   0 
  12  -3  -4   11.80    7.33   0 
  12   0  -6    3.26    5.44   0 
  12   1  -8   22.90    5.61   0 
   4   0   2 1726.48    9.99   0 
   6  -4   3   56.71    3.16   0 
   6   1   1  227.23    5.03   0 
   6   3  -1  210.84    5.43   0 
   6   5  -4   14.61    2.87   0 
   7   4  -3  361.62    7.57   0 
   7   5  -5  216.62    6.49   0 
   8  -5   2   24.21    4.14   0 
   8  -4   2    1.26    3.08   0 
   8  -1   1  129.71    5.30   0 
   8   5  -6   10.42    3.64   0 
  10   0  -2   25.69    4.45   0 
  10   1  -3   10.24    4.88   0 
  10   2  -4   17.81    4.36   0 
  11  -3  -2   45.56    5.98   0 
  11  -1  -3   23.85    5.22   0 
  11   0  -4   77.51    6.77   0 
  11   1  -5   55.24    5.83   0 
  11   3 -10   54.70    6.04   0 
  12  -6  -4   29.50    7.09   0 
  12  -5  -4    0.72    7.34   0 
  12  -4  -4    8.72    6.10   0 
  12  -2  -5    3.89    6.59   0 
  12  -1  -6    9.75    6.54   0 
  12   0  -7    8.30    5.52   0 
  12   1  -9   52.27    6.45   0 
   5  -3   3  180.00    3.76   0 
   5   4  -2   83.66    3.31   0 
   6  -5   3   13.63    2.58   0 
   7  -2   2   10.53    2.60   0 
   7   0   1  415.89    7.12   0 
   8   5  -7   55.62    5.19   0 
   9   4  -6  126.88    6.03   0 
  10  -2  -1   23.31    4.62   0 
  10   4 -10   28.10    5.33   0 
  11  -6  -2    1.35    5.73   0 
  11  -4  -2  128.27    7.37   0 
  11  -2  -3    2.49    5.97   0 
  11   2  -8    2.10    5.77   0 
  11   3 -12   43.01    6.17   0 
  11   3 -11  104.06    7.10   0 
  12  -3  -5    3.35    6.98   0 
  12   0  -8   69.70    7.49   0 
   3   3  -1  107.36    2.73   0 
   5   1   1    4.75    1.79   0 
   5   2   0   19.78    2.45   0 
   5   3  -1   28.92    2.44   0 
   7   2  -1  434.82    7.77   0 
   8  -2   1  105.90    5.07   0 
   8   2  -2   52.86    4.48   0 
  10  -3  -1   97.65    6.63   0 
  10   2  -5   76.87    5.59   0 
  10   3  -7    2.22    4.40   0 
  11  -1  -4   53.32    6.56   0 
  11   1  -6    0.13    4.75   0 
  12  -6  -5   47.99    8.48   0 
  12  -4  -5   24.54    6.35   0 
  12  -2  -6   40.32    6.31   0 
  12  -1  -7   23.50    5.90   0 
  12   0  -9    4.50    5.53   0 
   4   2   0   40.58    2.36   0 
   5  -4   3  211.71    3.86   0 
   7   4  -4  106.99    4.66   0 
   9   4  -8   24.92    5.10   0 
  10  -6  -1   30.86    6.20   0 
  10  -5  -1   70.83    6.52   0 
  10  -4  -1   86.08    6.56   0 
  10   1  -4   16.32    4.33   0 
  11   1  -7   32.43    5.51   0 
  11   2 -10  127.20    7.25   0 
  12  -3  -6    3.90    5.72   0 
   5  -1   2   12.61    1.80   0 
   5   4  -3  212.96    5.03   0 
   6  -2   2  700.18    7.91   0 
   6   0   1  208.23    4.71   0 
   7  -4   2   41.19    3.61   0 
   7  -1   1  289.63    5.95   0 
   8  -3   1   57.81    4.39   0 
   8   4  -6   54.24    4.38   0 
   9   2  -4   55.27    4.63   0 
   9   3  -6   39.54    5.09   0 
   9   4  -9   23.51    5.19   0 
  10  -2  -2  157.15    6.67   0 
  10   3  -9    4.73    4.63   0 
  11  -5  -3   12.88    5.80   0 
  11  -2  -4   34.91    5.64   0 
  11  -1  -5   62.16    6.87   0 
  11   0  -6    8.63    4.98   0 
  11   1  -8   65.07    6.17   0 
  11   2 -11   24.33    5.50   0 
  12  -5  -6    8.58    7.54   0 
  12  -4  -6  151.46    8.47   0 
   4   4  -3  831.64    8.14   0 
   6   5  -6  138.05    4.88   0 
   7  -6   2   31.69    3.61   0 
   8  -4   1  145.31    5.54   0 
   8   2  -3  175.29    6.20   0 
   9   1  -3   71.49    4.81   0 
  10  -3  -2  103.95    6.68   0 
  10  -1  -3    9.34    4.24   0 
  10   0  -4    1.48    4.00   0 
  10   1  -5    1.69    4.02   0 
  10   2  -7   33.10    4.90   0 
  11  -3  -4   10.24    6.25   0 
  11   0  -7   62.86    6.98   0 
  12  -4  -7   24.97    7.48   0 
  12  -3  -7   55.52    6.69   0 
  12  -2  -8   45.15    6.54   0 
   6   4  -4   12.65    2.68   0 
   7   0   0    0.21    2.43   0 
   7   2  -2   11.79    2.84   0 
   8  -6   1    8.24    4.07   0 
   8  -5   1    2.67    3.82   0 
   8   4  -7   30.35    4.03   0 
   9   2  -5   42.21    4.45   0 
   9   3  -7   13.07    4.00   0 
  10  -4  -2   71.57    6.30   0 
  10   1  -6   23.93    5.28   0 
  10   2  -8    7.34    5.20   0 
  11  -4  -4   57.77    7.18   0 
  11  -1  -6   -0.75    4.80   0 
  11   1 -11    5.01    5.92   0 
  11   1 -10  120.83    7.19   0 
  12  -5  -7   40.01    7.18   0 
  12  -3  -8   12.03    5.95   0 
   5  -2   2  104.82    3.15   0 
   6  -3   2  105.53    3.46   0 
   8  -2   0   26.41    3.27   0 
   9   1  -4   13.83    3.74   0 
  10  -2  -3   29.84    4.71   0 
  11  -6  -4    1.77    5.80   0 
  11  -5  -4   17.18    5.83   0 
  11  -3  -5   12.49    6.43   0 
  11  -1  -7   34.35    6.40   0 
  11   1 -12   22.57    5.64   0 
  12  -4  -8    5.42    6.11   0 
   5   1   0   35.32    2.33   0 
   5   2  -1  642.44    7.36   0 
   5   4  -4  301.04    5.68   0 
   6   3  -3   19.61    2.69   0 
   7   4  -6  111.17    4.86   0 
   8   4  -9   50.95    5.27   0 
   9   2  -6  155.95    6.33   0 
   9   3  -9   66.31    5.97   0 
  10  -3  -3   21.32    5.60   0 
  10   1  -7    6.97    4.26   0 
  11  -4  -5   30.81    6.95   0 
  11  -2  -6   15.47    5.38   0 
  11   0 -10    3.98    6.08   0 
  11   0  -9  158.23    7.80   0 
   6  -4   2    6.40    2.07   0 
   7  -3   1   66.35    3.51   0 
   7  -1   0   51.51    3.28   0 
   8  -3   0   10.91    3.07   0 
   9  -7  -1   47.73    5.67   0 
   9   1  -5   12.29    4.39   0 
   9   3 -10   11.99    4.31   0 
  10   0  -6    2.67    4.13   0 
  10   2 -12   21.85    5.29   0 
  10   2 -11   65.67    5.93   0 
  11  -7  -5   64.74    7.06   0 
  11  -6  -5   61.72    7.71   0 
  11  -5  -5    9.04    5.67   0 
  11  -3  -6   14.28    5.43   0 
  11  -1  -8   64.57    6.22   0 
  11   0 -12   18.31    5.65   0 
   4   1   0 1872.21   10.63   0 
   4   4  -4    5.97    1.81   0 
   6  -6   2  119.09    4.07   0 
   6  -5   2   89.35    3.53   0 
   6   1  -1  224.66    4.96   0 
   7   1  -2   88.60    4.02   0 
   8  -4   0   -0.88    3.65   0 
   9   3 -11  143.64    6.72   0 
  10  -7  -3   17.80    6.62   0 
  10  -6  -3   70.65    6.75   0 
  10  -5  -3   20.44    5.97   0 
  10  -1  -5    0.94    4.06   0 
  10   1  -9    7.17    5.42   0 
  11  -4  -6    4.75    6.37   0 
  11  -1 -10  107.30    7.76   0 
  11  -1  -9   51.94    6.04   0 
   5  -3   2  947.15    7.73   0 
   5  -1   1    4.36    1.63   0 
   6  -2   1  317.37    5.41   0 
   6   3  -4  411.39    6.98   0 
   6   4  -6  886.45   10.41   0 
   8  -7   0    1.07    4.20   0 
   8  -5   0   53.74    4.54   0 
   9   2  -8   18.06    4.16   0 
  10  -3  -4   39.67    5.06   0 
  10  -2  -5   77.40    6.31   0 
  10  -1  -6   28.91    5.60   0 
  10   0  -7    0.26    4.13   0 
  11  -7  -6   14.50    7.49   0 
  11  -6  -6   24.01    7.39   0 
  11  -2  -8    0.74    5.17   0 
  11  -1 -12   17.36    6.60   0 
  11  -1 -11    2.94    5.07   0 
   5   2  -2  116.90    3.72   0 
   7  -6   1  185.52    5.22   0 
   7   2  -4  175.62    5.32   0 
   7   3  -6  300.14    7.16   0 
   8  -1  -2  423.33    7.90   0 
   8   0  -3   54.70    4.36   0 
   8   1  -4   93.28    4.70   0 
   8   3  -8   26.18    3.93   0 
   9   0  -5    1.38    4.12   0 
   9   2  -9    4.19    3.96   0 
  10  -4  -4   32.02    5.89   0 
  10   0  -8   79.04    5.86   0 
  10   1 -14    3.06    5.24   0 
  10   1 -13   12.11    5.13   0 
  10   1 -12   33.47    5.43   0 
  10   1 -11   63.59    5.96   0 
  11  -5  -7   -1.64    6.63   0 
  11  -4  -7   15.72    5.73   0 
  11  -2  -9   85.23    6.74   0 
   5   0   0    0.58    1.59   0 
   5   1  -1    5.45    1.70   0 
   6  -1   0  107.30    3.54   0 
   6   4  -7  189.08    5.41   0 
   8  -3  -1   53.07    3.86   0 
   9   1  -7  201.12    7.00   0 
   9   2 -10   13.66    4.28   0 
  10  -5  -4   99.45    6.37   0 
  10  -1  -7    6.91    4.36   0 
  10   0  -9   47.78    5.35   0 
  11  -7  -7   33.82    6.78   0 
  11  -6  -7   55.07    6.78   0 
  11  -3  -9  151.61    7.97   0 
  11  -2 -11   25.55    5.70   0 
  -5  -8 -18   77.30    8.40   0 
  -3  -8 -16  169.10    7.99   0 
  -2  -8 -13   18.35    5.14   0 
  -2  -8 -11   48.30    4.77   0 
  -2  -6 -20   20.89    5.81   0 
  -1  -7 -15   37.41    4.85   0 
  -1  -4 -22    4.33    6.47   0 
   1  -5  -9   56.34    3.60   0 
   1  -3 -19   17.36    4.56   0 
   2  -3 -15    8.81    3.39   0 
   3  -1 -13  101.79    4.76   0 
   3  -1 -11   75.82    3.87   0 
  -4  -9 -13    8.08    5.65   0 
  -4  -9 -12   18.57    5.60   0 
  -4  -8 -18  232.12    9.50   0 
  -3  -8 -17   20.08    5.98   0 
  -3  -7 -20   43.83    7.70   0 
  -2  -8 -10    2.56    3.09   0 
  -1  -7 -16  195.73    7.63   0 
   0  -6 -16    1.91    4.00   0 
   0  -5 -19   48.09    5.70   0 
   0  -5  -5   17.78    1.69   0 
   1  -5 -16    7.99    4.73   0 
   1  -5 -15    9.07    3.72   0 
   1  -4 -18   12.40    4.28   0 
   1  -4  -6  565.66    6.29   0 
   1  -3 -20   79.14    6.70   0 
   1  -2 -21   11.39    4.95   0 
   2  -3 -16   32.92    4.11   0 
   2  -2 -18   41.15    4.62   0 
   3  -1 -10  286.04    5.46   0 
  -3  -8 -18   61.02    7.91   0 
  -3  -7  -4   20.16    1.97   0 
  -2  -8 -16   40.21    6.55   0 
  -1  -7 -17   86.43    6.37   0 
   1  -5 -17    9.13    4.90   0 
   2  -4 -13   15.69    3.28   0 
   2  -2 -19   35.23    5.48   0 
  -4  -9  -9   16.36    4.35   0 
  -4  -8 -19   37.73    6.93   0 
  -3  -9 -13   35.01    6.08   0 
  -2  -8 -17   40.66    7.14   0 
  -1  -7 -18   21.28    5.65   0 
   0  -6 -18   43.07    5.48   0 
   0  -5 -20   47.72    5.90   0 
   1  -6 -12  131.58    5.60   0 
   1  -3 -21   25.30    5.24   0 
   1  -2 -22   20.37    6.18   0 
   2  -4 -16   -1.36    4.34   0 
   2  -4 -15   19.47    3.84   0 
   3  -2 -11  145.28    4.56   0 
   3  -1  -8  218.49    4.48   0 
  -3  -8 -19   24.12    6.63   0 
  -3  -8  -6  154.42    4.29   0 
  -1  -8 -15  105.49    7.04   0 
  -1  -8 -11   22.89    3.73   0 
  -1  -6 -21  147.81    8.90   0 
   0  -7 -16   13.60    5.37   0 
   0  -7 -15   11.71    4.23   0 
   0  -6 -19   16.37    6.13   0 
   0  -5 -21   56.05    6.98   0 
   0  -4 -22   18.68    5.65   0 
   1  -6 -15  383.73    9.10   0 
   1  -6 -14    7.38    3.65   0 
   1  -6 -10   19.89    3.01   0 
   1  -5 -18   15.96    4.63   0 
   1  -4 -20   79.46    6.20   0 
   2  -4 -17   63.61    5.81   0 
   2  -3 -19   21.56    5.51   0 
   2  -2 -20   -0.38    4.55   0 
   3  -2 -16   40.09    4.86   0 
  -4  -9 -17   28.26    7.02   0 
  -3  -9 -16    1.64    6.78   0 
  -3  -9  -9  108.46    5.24   0 
  -2  -8 -18   12.77    5.85   0 
  -1  -8 -16  113.23    7.62   0 
  -1  -8 -10    8.04    3.20   0 
  -1  -7 -19   17.17    5.80   0 
  -1  -7  -6   98.77    3.61   0 
  -1  -6  -4  372.36    4.77   0 
   0  -7  -9  770.33    9.62   0 
   1  -6 -16    2.73    4.07   0 
   1  -6  -9  282.97    6.04   0 
   1  -5 -19    4.99    4.83   0 
   1  -3 -22   12.57    6.10   0 
   2  -4  -8   36.99    2.62   0 
   3  -2  -9   32.67    2.65   0 
  -4  -9 -18   10.64    7.72   0 
  -2  -9 -15   13.85    6.40   0 
  -2  -9 -12   35.94    4.68   0 
  -2  -8 -19   12.21    6.01   0 
  -1  -8 -17   44.37    6.14   0 
  -1  -8  -9  144.51    4.97   0 
   0  -7 -18    4.82    5.95   0 
   0  -6 -20   35.66    5.86   0 
   1  -6 -17    5.29    4.37   0 
   1  -4 -21   87.02    6.55   0 
   2  -5 -16   23.52    5.11   0 
   2  -5 -15   93.71    5.39   0 
   2  -5 -10  444.36    7.59   0 
   2  -4 -18   59.68    5.35   0 
   3  -2  -8    6.78    1.92   0 
   3  -1  -7  282.92    4.58   0 
  -3  -9  -8  186.37    5.73   0 
  -2  -9 -10   12.37    4.40   0 
   1  -7 -13   59.20    5.21   0 
   1  -6 -18   98.61    6.65   0 
   1  -5 -20   75.23    6.40   0 
   2  -5 -17    0.19    4.03   0 
   2  -4 -19    1.10    4.37   0 
   3  -3 -17    6.96    4.66   0 
  -4 -10 -14    9.09    7.05   0 
  -3  -8  -5   24.27    2.63   0 
  -2  -9 -17  142.98    8.17   0 
  -2  -9  -9   35.50    4.39   0 
  -2  -8 -20   33.09    6.76   0 
   0  -8 -15   16.21    4.69   0 
   0  -8 -14    5.21    4.24   0 
   0  -8 -13   34.57    4.59   0 
   0  -7 -19   18.85    5.58   0 
   0  -7  -7    1.10    2.57   0 
   0  -6 -21    3.62    5.50   0 
   1  -7 -16  178.58    7.94   0 
   1  -6 -19   16.20    5.24   0 
   1  -5 -21   95.27    7.62   0 
   1  -4 -22    1.99    5.07   0 
   2  -4 -20   24.50    6.01   0 
   3  -4 -15   11.50    4.31   0 
  -4 -10 -16   45.96    8.26   0 
  -4 -10 -15   28.77    6.49   0 
  -2  -9 -18   37.56    7.69   0 
  -1  -9 -15   61.41    7.05   0 
  -1  -9 -14    2.07    4.71   0 
  -1  -9 -13    6.07    4.46   0 
  -1  -9 -12  203.69    7.06   0 
  -1  -8  -7  554.52    7.86   0 
  -1  -7  -5  715.36    7.25   0 
   0  -8 -17    4.27    6.37   0 
   0  -8 -16    6.71    4.91   0 
   0  -7 -20    7.89    5.64   0 
   1  -7 -17   70.30    6.75   0 
   1  -7 -10  403.20    7.77   0 
   1  -6  -7  282.81    5.47   0 
   1  -5  -5  316.67    4.95   0 
   2  -6 -11  146.34    5.67   0 
   2  -5 -19   77.44    6.94   0 
   2  -5  -8   54.79    3.15   0 
   2  -4  -6  585.70    6.85   0 
   3  -4 -16   39.25    4.55   0 
   3  -3 -18   50.74    5.10   0 
   3  -1  -6   85.63    2.64   0 
  -3 -10 -15    6.08    6.98   0 
  -3 -10 -14   38.31    6.16   0 
  -3 -10 -13   17.44    5.23   0 
  -3 -10 -12   77.30    6.72   0 
  -2  -9 -19   14.23    7.63   0 
  -2  -9  -8   24.46    3.91   0 
  -1  -9 -16   38.76    6.12   0 
   0  -8 -18   44.98    7.19   0 
   0  -8  -9   19.74    3.63   0 
   1  -7 -18   18.28    5.37   0 
   1  -7  -9   22.54    3.13   0 
   1  -6 -20   27.90    5.68   0 
   2  -6 -17    9.67    5.30   0 
   2  -6 -16  303.31    8.72   0 
   2  -4 -21    4.22    4.96   0 
   2  -3 -22    4.12    5.27   0 
   3  -4 -17    9.78    4.34   0 
   3  -3 -19   26.22    5.07   0 
   4  -2 -12   58.51    4.18   0 
  -3 -10 -17   48.36    8.28   0 
  -1  -9 -17  162.41    8.33   0 
   0  -8 -19   84.67    8.03   0 
   0  -7 -21    2.59    5.98   0 
   1  -7 -19   21.46    6.60   0 
   1  -6  -6   57.50    3.11   0 
   2  -6 -18   20.13    5.16   0 
   2  -6  -9   28.91    3.56   0 
   3  -5 -15   18.14    4.07   0 
   3  -4 -18   17.57    4.62   0 
   3  -3 -20    3.55    5.69   0 
   4  -2 -11  113.82    4.39   0 
  -2 -10 -16   61.27    8.11   0 
  -2 -10 -14   80.96    6.74   0 
  -2 -10 -13    5.68    5.06   0 
  -1  -9 -18   25.19    6.32   0 
  -1  -8  -6  383.91    6.35   0 
   0  -9 -15  111.47    7.58   0 
   0  -9 -13    3.95    5.23   0 
   0  -8  -8   93.69    4.12   0 
   1  -8 -15   97.02    6.23   0 
   1  -8 -14  202.78    7.48   0 
   1  -8 -13   45.02    4.74   0 
   2  -5 -21    8.83    6.25   0 
   2  -4 -22   70.06    6.73   0 
   3  -5 -17    9.65    5.27   0 
   3  -5 -16   39.87    4.76   0 
   3  -5 -11   79.28    4.31   0 
   3  -4 -19   99.91    6.49   0 
   3  -3  -7  536.19    6.82   0 
   4  -3 -15   76.27    5.42   0 
  -2 -10 -17   12.86    7.44   0 
  -1  -9 -19    8.99    6.26   0 
   0  -9 -12    1.94    3.94   0 
   2  -7 -16    1.54    4.37   0 
   3  -5 -18   29.08    5.95   0 
   3  -4 -20   43.62    6.55   0 
   3  -1  -5  907.31    7.15   0 
   4  -3 -12   15.45    3.18   0 
   4  -3 -11  156.01    5.43   0 
  -2 -10 -18   14.77    7.77   0 
  -1  -9  -8  280.41    6.42   0 
   0  -9 -17   51.52    6.56   0 
   1  -8 -10   10.01    3.33   0 
   2  -7 -17   29.63    5.33   0 
   2  -6 -20   24.46    5.60   0 
   2  -3  -4  375.01    4.67   0 
   3  -6 -15    3.53    3.97   0 
   3  -6 -14   11.98    3.99   0 
   4  -4 -14    7.18    4.15   0 
   4  -3 -17   21.74    4.52   0 
  -2 -10  -9    7.94    4.46   0 
  -1 -10 -17   31.20    8.00   0 
  -1 -10 -16   55.77    6.81   0 
  -1 -10 -11   26.13    5.28   0 
   0  -9 -19   72.99    8.30   0 
   1  -8 -19   20.09    5.97   0 
   1  -8  -9  114.71    4.86   0 
   2  -6  -7  241.31    5.61   0 
   3  -6 -17   15.58    4.74   0 
   3  -4 -21  151.13    7.89   0 
   3  -3  -6 1253.84    9.80   0 
   4  -4 -16    5.66    3.97   0 
   4  -4 -15   58.57    4.84   0 
  -2  -9  -6  355.08    6.35   0 
  -1 -10 -18   62.73    8.44   0 
  -1  -9  -7   76.10    4.32   0 
  -1  -8  -5  132.65    4.00   0 
   0  -9  -9  185.08    5.92   0 
   1  -9 -16   34.15    7.00   0 
   1  -9 -15   62.45    6.11   0 
   1  -9 -14    4.88    4.70   0 
   1  -8 -20   68.43    7.16   0 
   2  -8 -16   37.96    6.31   0 
   2  -8 -14  268.89    8.43   0 
   2  -8 -13   19.62    5.06   0 
   2  -7  -9  828.31   10.63   0 
   3  -6 -18   59.20    6.03   0 
   3  -5 -20   56.45    6.11   0 
   3  -5  -8  372.61    6.72   0 
   3  -2  -5  155.64    3.39   0 
   4  -4 -18   28.81    5.99   0 
   4  -4 -17    1.83    4.15   0 
   4  -4 -11   27.61    3.39   0 
   4  -3  -9   49.30    3.24   0 
   4  -2  -8   32.15    2.65   0 
  -2 -11 -14    7.60    7.01   0 
  -2  -8  -4  407.93    5.56   0 
   0 -10 -16   20.88    7.08   0 
   0 -10 -15  102.43    8.07   0 
   0 -10 -13   28.15    6.30   0 
   0  -8  -6    6.19    2.79   0 
   2  -7 -20   -0.99    5.48   0 
   2  -7  -8  176.71    5.53   0 
   2  -5  -5   20.64    2.37   0 
   3  -7 -15  140.36    7.41   0 
   3  -7 -14    9.27    4.88   0 
   3  -6 -19    3.27    5.02   0 
   3  -5 -21    3.04    5.44   0 
   4  -5 -16   16.54    5.19   0 
   4  -5 -13   86.77    5.07   0 
   4  -4 -19   12.07    6.03   0 
  -2 -11 -17   62.01    8.64   0 
  -2 -11 -16   23.42    6.93   0 
  -2 -11 -15   40.51    6.85   0 
  -2 -11 -13   24.85    6.02   0 
  -2 -10  -8   15.90    3.60   0 
  -1 -10  -9   15.79    4.62   0 
   0 -10 -17    0.23    5.89   0 
   0 -10 -12    2.50    4.45   0 
   0  -9  -8  219.19    6.01   0 
   0  -6  -3  111.43    2.91   0 
   1  -9 -18   23.96    6.16   0 
   2  -8 -18   16.07    5.57   0 
   2  -6  -6  729.26    8.43   0 
   2  -4  -4  339.58    4.79   0 
   3  -7 -17   37.46    5.62   0 
   3  -7 -16    1.23    4.46   0 
   3  -7 -13    4.47    3.85   0 
   3  -7 -12    4.02    3.59   0 
   3  -6 -20   88.13    6.84   0 
   3  -6  -9  210.88    5.80   0 
   3  -4  -6  735.63    8.00   0 
   4  -5 -17   61.46    5.60   0 
   4  -5 -11  122.08    5.56   0 
  -1  -9  -6  225.76    5.53   0 
   0 -10 -18   98.04    7.93   0 
   0 -10 -11   -0.46    4.14   0 
   1  -9 -19   11.43    6.00   0 
   1  -8  -7  642.53    8.85   0 
   1  -6  -4  379.35    5.47   0 
   2  -8 -19   15.48    5.76   0 
   3  -7 -18    2.38    5.11   0 
   3  -3  -5  687.94    7.05   0 
   4  -5 -19   44.09    6.58   0 
   4  -5 -18    5.99    4.77   0 
   4  -4 -20    2.20    5.32   0 
  -1 -11 -17   14.87    7.91   0 
  -1 -11 -16   18.72    6.56   0 
  -1 -11 -15   57.33    7.01   0 
  -1 -11 -14   23.19    6.14   0 
  -1 -11 -13    4.86    5.47   0 
   0  -9  -7   12.16    3.54   0 
   1 -10 -15   27.32    6.87   0 
   1  -9  -9   47.74    4.14   0 
   1  -5  -3  910.88    7.24   0 
   2  -9 -15   10.88    5.18   0 
   2  -9 -14   52.32    5.63   0 
   2  -9 -13   93.08    6.70   0 
   2  -8  -9   68.39    4.39   0 
   2  -7  -7   98.65    4.12   0 
   2  -3  -3 1965.87    9.97   0 
   3  -7 -19    7.13    5.39   0 
   3  -7 -10   41.58    3.98   0 
   3  -6  -8  348.20    6.89   0 
   4  -6 -16   53.68    5.42   0 
   4  -6 -15   25.91    4.62   0 
   4  -6 -14  105.49    5.85   0 
   4  -6 -13  155.50    6.35   0 
   4  -6 -12   25.58    4.59   0 
   4  -5 -10   37.68    3.62   0 
   4  -4  -8  153.67    4.91   0 
   1 -10 -17   30.59    6.49   0 
   3  -8 -17   18.76    6.38   0 
   3  -8 -14   12.28    4.56   0 
   3  -7 -20   42.55    6.43   0 
   4  -5 -20   11.66    5.33   0 
   4  -5  -9   15.19    3.03   0 
   5  -4 -16    2.65    4.12   0 
   5  -4 -15    0.28    3.84   0 
   5  -4 -14   41.52    4.46   0 
   0 -11 -16   12.21    7.77   0 
   1  -9  -8  295.15    6.97   0 
   2  -9 -19   11.14    7.22   0 
   2  -8  -8  334.83    7.23   0 
   2  -5  -4  224.30    4.27   0 
   3  -8 -18   78.12    6.86   0 
   3  -8 -12    8.97    4.00   0 
   3  -8 -11   37.50    4.97   0 
   3  -6  -7 1676.94   13.74   0 
   4  -6 -19   62.41    6.14   0 
   4  -6 -10   27.94    4.18   0 
   5  -3 -10   11.24    2.95   0 
  -1 -11 -10    4.62    5.25   0 
   0 -11 -17    8.82    6.33   0 
   0  -9  -6    6.20    3.22   0 
   1 -10 -10   16.56    5.05   0 
   2  -7  -6  169.99    4.77   0 
   3  -8 -19   27.55    5.98   0 
   3  -7  -8  302.57    6.84   0 
   3  -3  -4 1155.35    8.77   0 
   4  -7 -17   12.24    5.19   0 
   4  -7 -16   73.34    6.21   0 
   4  -7 -14   72.82    5.59   0 
   4  -7 -13   32.86    4.62   0 
   4  -7 -12   23.59    4.85   0 
   4  -6 -20    1.30    5.42   0 
   4  -4  -7  278.29    5.71   0 
   5  -5 -16   32.39    4.93   0 
   5  -5 -15   73.05    5.52   0 
   5  -5 -14   70.66    5.25   0 
   5  -5 -13   24.79    4.75   0 
  -2 -10  -6   19.58    4.02   0 
   0 -11 -11   48.59    6.43   0 
   2 -10 -16   60.65    7.85   0 
   2 -10 -14   72.67    6.49   0 
   2  -4  -3 3208.66   13.64   0 
   3  -9 -16    0.76    6.32   0 
   4  -7 -18    7.93    5.28   0 
   4  -7 -11    1.15    4.19   0 
   4  -3  -6  858.09    8.70   0 
   5  -5 -17  181.22    7.69   0 
   5  -5 -12   38.76    4.20   0 
   5  -4 -10    3.84    2.91   0 
  -2 -11  -8   24.72    5.02   0 
  -1 -12 -15    9.20    8.10   0 
  -1 -12 -14   94.04    8.88   0 
   0  -7  -3   70.49    2.75   0 
   1 -11 -16   15.25    7.38   0 
   1 -11 -15   62.26    7.04   0 
   1 -11 -14   23.56    7.06   0 
   1  -6  -3  821.46    7.47   0 
   2 -10 -18    6.60    6.00   0 
   2 -10 -17   10.22    5.97   0 
   3  -9 -18   63.99    7.71   0 
   3  -9 -17   99.06    7.33   0 
   3  -9 -13   41.53    5.29   0 
   3  -8  -9  137.52    5.60   0 
   4  -5  -7   27.50    3.42   0 
   5  -6 -16   20.79    5.87   0 
   5  -6 -15   42.05    5.90   0 
   5  -6 -14   17.61    5.13   0 
   5  -5 -19   35.53    5.91   0 
  -1 -12 -13   11.24    6.24   0 
   0 -10  -7    1.90    3.91   0 
   0  -6  -2  292.64    4.07   0 
   1 -11 -17   16.46    6.70   0 
   1 -11 -13   -0.64    5.22   0 
   1 -11 -12   26.27    6.53   0 
   3  -4  -4  119.36    3.34   0 
   4  -8 -17   13.72    5.46   0 
   4  -8 -13   23.48    4.71   0 
   4  -2  -5   37.00    2.27   0 
   5  -6 -18   12.41    6.08   0 
   5  -6 -17   24.19    5.30   0 
   5  -6 -13  157.16    6.58   0 
   5  -6 -12   20.46    4.72   0 
   5  -3  -8  285.13    6.06   0 
  -1 -11  -8   16.66    4.87   0 
   0 -12 -16    6.68    7.94   0 
   0 -12 -14   -2.04    7.43   0 
   0  -9  -5   -1.23    2.90   0 
   2 -10 -10    5.64    5.06   0 
   2  -8  -6  411.12    7.31   0 
   3  -8  -8   57.39    4.18   0 
   4  -8 -19   46.84    7.45   0 
   4  -7  -9   12.30    3.46   0 
   5  -6 -19  168.02    8.25   0 
   5  -6 -11   14.54    4.50   0 
  -1 -12 -11   69.25    7.38   0 
  -1  -8  -3  518.45    6.00   0 
   0 -12 -13   22.47    7.41   0 
   2 -11 -16   25.95    7.54   0 
   2 -11 -14    3.36    6.73   0 
   3 -10 -17   52.77    7.89   0 
   3 -10 -15    3.61    5.57   0 
   3 -10 -14   43.20    6.18   0 
   3  -7  -6  266.78    6.30   0 
   3  -6  -5   52.07    3.05   0 
   4  -8 -11   41.22    4.66   0 
   5  -7 -17   41.16    5.88   0 
   5  -7 -13   48.86    5.86   0 
   6  -4 -13  344.64    8.55   0 
  -1 -12 -10    2.41    6.04   0 
   0 -12 -12    2.08    5.81   0 
   0 -10  -6  240.68    6.36   0 
   1 -11 -10    1.88    4.53   0 
   2 -11 -17   60.98    7.43   0 
   2 -11 -13   25.61    5.96   0 
   3 -10 -18    5.90    6.22   0 
   3  -3  -3  341.86    4.75   0 
   4  -9 -17   26.68    5.92   0 
   4  -9 -15   11.56    5.39   0 
   4  -9 -13   16.82    5.77   0 
   4  -8 -10   19.44    4.05   0 
   4  -7  -8   78.59    4.47   0 
   5  -7 -19   70.21    7.67   0 
   5  -7 -18    1.48    5.18   0 
   5  -7 -12  183.25    7.06   0 
   5  -3  -7   12.06    2.56   0 
   6  -5 -16   82.87    6.99   0 
   6  -5 -15   11.62    4.59   0 
   6  -5 -14  306.97    9.12   0 
   6  -4 -12   12.79    3.72   0 
   0 -12 -11    2.11    5.29   0 
   1 -12 -15    8.15    6.68   0 
   1 -11  -9  153.39    7.28   0 
   1 -10  -7  246.64    6.64   0 
   1  -8  -4  172.38    4.66   0 
   2  -8  -5  122.45    4.63   0 
   2  -7  -4  376.99    6.31   0 
   3 -10 -11  196.74    8.23   0 
   4  -9 -18   19.16    6.13   0 
   4  -9 -12   21.60    4.80   0 
   5  -7 -11   18.03    4.10   0 
   5  -4  -7   41.66    3.24   0 
  -1 -10  -5   96.04    4.44   0 
   0 -12 -10   33.88    6.68   0 
   0  -8  -3 1098.43    9.13   0 
   1 -12 -12  171.88    9.35   0 
   1  -9  -5   42.24    3.37   0 
   2 -11 -11   84.66    6.40   0 
   2  -6  -3  503.87    6.45   0 
   3 -10 -10   35.13    5.64   0 
   4  -7  -7   16.10    3.20   0 
   5  -8 -18   63.11    7.64   0 
   5  -8 -17   33.61    5.96   0 
   5  -8 -15    5.40    5.08   0 
   5  -8 -14   50.64    5.67   0 
   5  -8 -13   35.90    5.16   0 
   5  -7 -10   30.83    4.22   0 
   6  -6 -16   21.73    5.21   0 
   6  -6 -15   14.93    4.89   0 
   6  -5 -11   25.30    4.60   0 
   0  -9  -4   68.64    3.69   0 
   1  -6  -2 1003.03    7.85   0 
   2 -11 -10   69.76    5.91   0 
   3 -11 -16    9.92    6.11   0 
   3  -6  -4   15.72    2.60   0 
   4 -10 -17    7.20    6.90   0 
   4 -10 -16   53.91    6.66   0 
   4 -10 -15   25.26    5.96   0 
   4  -9 -10  100.15    5.83   0 
   4  -3  -4  428.32    5.92   0 
   5  -8 -12   69.85    5.61   0 
   5  -5  -7   26.62    3.17   0 
   6  -6 -18    5.61    5.63   0 
   6  -6 -13   46.11    5.03   0 
   6  -6 -12    4.27    4.68   0 
   0 -13 -15    2.17    8.04   0 
   0 -13 -14    1.46    8.23   0 
   0 -12  -9    1.89    5.77   0 
   0 -10  -5   14.95    3.62   0 
   2 -10  -7  113.00    5.82   0 
   3 -11 -12  109.92    8.08   0 
   3 -10  -9   42.19    4.88   0 
   3  -9  -7   91.66    5.33   0 
   5  -9 -16    0.33    6.31   0 
   5  -9 -15  116.97    8.15   0 
   6  -7 -16    6.12    5.94   0 
   6  -7 -15   53.19    6.64   0 
   6  -6 -11  119.47    6.34   0 
   6  -5 -10   50.45    4.38   0 
   1 -12 -10    0.66    5.26   0 
   2 -12 -13   11.38    6.18   0 
   2 -12 -12    7.92    7.14   0 
   2 -11  -9   13.77    4.66   0 
   2  -5  -2  761.83    7.04   0 
   3 -11 -11    8.75    6.17   0 
   3  -5  -3   24.38    2.17   0 
   4  -8  -7  120.64    5.64   0 
   4  -7  -6  427.41    7.82   0 
   4  -6  -5  368.21    6.95   0 
   4  -4  -4    5.74    1.95   0 
   5  -9 -14  112.83    7.22   0 
   5  -6  -7    4.82    3.49   0 
   6  -7 -18   58.46    6.53   0 
   6  -7 -17   13.85    5.50   0 
   6  -7 -13   13.93    4.63   0 
   0 -13 -12   -3.53    6.28   0 
   1 -13 -15   21.44    8.51   0 
   1 -13 -14   40.81    8.48   0 
   1  -8  -3  557.66    7.20   0 
   3  -8  -5   22.99    3.68   0 
   6  -7 -12   10.62    4.37   0 
   6  -6 -10   93.28    5.30   0 
   6  -4  -8    1.95    2.86   0 
  -1 -10  -4   33.62    3.81   0 
  -1  -8  -2  221.28    4.02   0 
   0 -12  -8    8.15    4.62   0 
   1 -10  -5  104.11    5.05   0 
   2 -11  -8   23.59    4.62   0 
   3 -12 -15    3.78    7.47   0 
   3 -11 -10   31.31    5.37   0 
   3  -9  -6  120.04    5.12   0 
   3  -7  -4   18.68    2.72   0 
   3  -3  -2 1492.76    9.39   0 
   4 -11 -16   24.27    6.60   0 
   4 -11 -15   46.61    6.57   0 
   4 -11 -14   18.68    6.15   0 
   4 -10 -10   39.49    5.19   0 
   4  -5  -4  218.93    4.93   0 
   5  -9 -11   16.21    4.73   0 
   5  -8  -9   30.27    4.33   0 
   6  -8 -17   67.30    6.81   0 
   6  -8 -16    8.06    5.35   0 
   6  -8 -15    5.24    5.18   0 
   6  -8 -14   21.85    5.39   0 
   6  -8 -13  102.23    7.22   0 
   6  -7 -11   43.67    4.84   0 
   6  -5  -8   91.27    5.07   0 
   0 -13 -10    4.98    6.82   0 
   1  -7  -2   16.38    1.85   0 
   2 -12 -10   71.64    6.51   0 
   2  -6  -2  292.10    4.94   0 
   3 -12 -13   74.43    7.36   0 
   3 -11  -9   33.61    5.96   0 
   3  -6  -3   56.95    2.87   0 
   4 -11 -13    8.66    5.77   0 
   4 -11 -12    2.71    6.49   0 
   4 -10  -9   28.24    5.59   0 
   4  -3  -3 1303.05    9.88   0 
   4  -2  -3  291.06    4.56   0 
   4  -1  -3  494.02    5.46   0 
   5 -10 -16    6.26    5.92   0 
   5 -10 -15   15.94    5.79   0 
   5 -10 -13   16.10    6.43   0 
   5  -9 -10   17.69    4.49   0 
   5  -7  -7    3.35    3.18   0 
   5  -6  -6   90.57    4.38   0 
   5  -4  -5  149.09    4.46   0 
   6  -7 -10   91.57    5.58   0 
   6  -4  -7  191.67    5.91   0 
   7  -6 -15   81.25    6.48   0 
   7  -6 -14    8.50    5.75   0 
   7  -5 -12   47.26    4.96   0 
  -1 -11  -5   12.93    3.98   0 
   0 -10  -4   91.13    4.39   0 
   1 -13 -11  111.02    8.80   0 
   1 -12  -8   89.00    6.06   0 
   1 -11  -6  229.48    7.22   0 
   2 -13 -14   80.01    7.87   0 
   2 -13 -13   34.37    8.06   0 
   3 -12 -12    0.34    5.75   0 
   3  -4  -2  165.83    3.61   0 
   4 -11 -11   34.95    6.71   0 
   4  -6  -4   62.00    3.41   0 
   5 -10 -12   40.10    5.91   0 
   6  -9 -16   13.01    6.63   0 
   6  -9 -15    5.08    6.34   0 
   6  -7  -9   69.90    5.57   0 
   7  -6 -13   22.01    4.74   0 
   7  -5 -11   29.13    4.35   0 
   1 -13 -10    4.59    6.94   0 
   2 -13 -12    3.87    7.62   0 
   2 -10  -5   21.75    4.10   0 
   2  -9  -4  133.84    4.62   0 
   2  -8  -3  392.40    6.69   0 
   3 -11  -8   21.01    5.49   0 
   3  -8  -4  621.78    8.79   0 
   4 -10  -8   60.39    5.17   0 
   4  -4  -3  920.10    8.78   0 
   5 -10 -11   81.38    6.40   0 
   5  -9  -9   12.81    4.21   0 
   5  -7  -6  240.77    6.81   0 
   5  -2  -4  716.94    7.81   0 
   6  -9 -14    0.39    5.21   0 
   6  -9 -13    7.70    5.21   0 
   6  -8 -10    1.08    4.95   0 
   6  -5  -7  291.20    6.88   0 
   6  -3  -6  250.83    6.02   0 
   7  -7 -17   30.28    6.86   0 
   7  -7 -16   28.17    5.79   0 
   7  -7 -14   34.06    6.33   0 
   7  -6 -12   22.37    4.59   0 
   7  -5 -10   77.20    5.66   0 
   1 -10  -4   36.22    3.94   0 
   1  -6  -1  139.91    3.10   0 
   2 -13 -11   24.78    7.80   0 
   3 -12 -10    3.52    5.37   0 
   3  -7  -3  175.56    4.70   0 
   3  -5  -2   72.58    2.86   0 
   4 -12 -14   46.96    7.09   0 
   4 -12 -13   32.04    7.71   0 
   4 -11 -10  209.99    8.40   0 
   5 -11 -15   54.90    7.09   0 
   5 -11 -14   -0.28    6.78   0 
   5 -10 -10   18.63    4.91   0 
   5  -3  -4   24.25    2.37   0 
   6  -9 -12   20.42    5.30   0 
   7  -7 -13  114.29    6.81   0 
   7  -7 -12   40.84    6.08   0 
   7  -6 -11   18.10    4.36   0 
   0  -7  -1  245.91    3.93   0 
   1 -13  -9   22.84    7.02   0 
   3 -13 -14   18.70    7.01   0 
   3 -13 -13   49.50    8.55   0 
   4 -11  -9   36.90    5.50   0 
   4 -10  -7   25.41    5.10   0 
   4  -7  -4  270.83    6.12   0 
   5 -11 -13   18.30    6.01   0 
   5  -4  -4  291.84    5.73   0 
   6 -10 -15   10.75    6.92   0 
   6  -9 -11   16.33    4.90   0 
   6  -8  -9  127.51    6.29   0 
   6  -5  -6  171.96    5.81   0 
   7  -8 -16   -0.61    5.56   0 
   7  -8 -15   59.78    6.38   0 
   7  -8 -14   97.95    7.62   0 
   7  -7 -11   20.47    5.39   0 
   7  -5  -9    7.14    3.57   0 
   0 -13  -8    1.59    6.40   0 
   0 -12  -6  116.07    6.40   0 
   1 -14 -13   24.27    7.62   0 
   1 -14 -12   38.69    8.59   0 
   1 -11  -5   10.57    3.62   0 
   2 -13 -10    5.42    6.06   0 
   3 -13 -12   78.02    8.82   0 
   3  -6  -2  540.20    6.97   0 
   4 -12 -11   10.41    6.87   0 
   4  -6  -3   14.66    2.89   0 
   5 -10  -9   26.12    4.93   0 
   5  -9  -7    6.99    4.47   0 
   5  -5  -4  127.05    4.37   0 
   6 -10 -14   43.39    6.31   0 
   6 -10 -13    0.48    5.31   0 
   6  -9 -10    4.09    4.43   0 
   7  -8 -13   14.44    5.22   0 
   7  -6  -9  102.02    6.05   0 
  -1 -10  -3    8.16    2.88   0 
   1 -13  -8   17.85    6.52   0 
   2 -13  -9    1.53    6.70   0 
   2 -12  -7   44.69    5.28   0 
   2 -10  -4   78.32    4.83   0 
   2  -9  -3   38.71    3.61   0 
   3 -13 -11   46.51    8.15   0 
   3 -12  -8   11.69    6.17   0 
   3 -10  -5   92.65    4.95   0 
   3  -9  -4   15.85    3.16   0 
   3  -8  -3  215.74    5.44   0 
   4 -12 -10    2.20    6.49   0 
   4 -11  -8    1.59    4.59   0 
   4  -9  -5   49.31    4.70   0 
   4  -8  -4   49.10    4.15   0 
   4  -3  -2  366.12    5.28   0 
   4  -2  -2  186.46    3.69   0 
   5 -10  -8   18.06    5.34   0 
   6 -10 -12    2.48    5.24   0 
   6  -6  -6   64.47    4.26   0 
   7  -8 -12   22.96    5.28   0 
   7  -7 -10   17.94    4.43   0 
  -1  -9  -2   19.09    2.44   0 
   0 -10  -3    2.27    2.52   0 
   1 -14 -11   10.37    6.95   0 
   1  -7  -1  539.71    6.11   0 
   2 -14 -13   25.38    7.56   0 
   2 -11  -5  239.88    7.34   0 
   2  -8  -2  801.38    8.92   0 
   2  -6  -1  328.86    4.98   0 
   4  -1  -2  953.19    7.37   0 
   5 -12 -14   26.51    6.91   0 
   5 -12 -13   20.71    7.70   0 
   5 -11 -10   52.58    6.24   0 
   5  -6  -4  446.92    7.69   0 
   5  -3  -3  185.05    4.58   0 
   5  -2  -3   97.49    3.42   0 
   6 -10 -11   43.45    5.98   0 
   6  -5  -5  142.83    5.30   0 
   7  -9 -15    4.46    5.64   0 
   7  -9 -14   10.96    5.47   0 
   7  -9 -13   42.84    6.91   0 
   7  -8 -11   96.67    6.36   0 
   7  -7  -9   11.88    4.15   0 
   7  -6  -8   81.76    5.55   0 
   7  -4  -7  178.57    5.77   0 
   1 -10  -3    7.61    3.33   0 
   2 -14 -12   62.89    7.95   0 
   3 -13 -10   14.17    6.23   0 
   3  -7  -2  377.03    6.33   0 
   4 -13 -13   16.35    6.68   0 
   4  -5  -2  296.03    5.42   0 
   5 -12 -12   11.69    6.27   0 
   5  -9  -6   26.31    4.17   0 
   6 -11 -14    5.81    5.96   0 
   6 -11 -13   25.63    6.15   0 
   6 -10 -10   26.81    5.37   0 
   6  -9  -8  129.65    6.49   0 
   6  -8  -7   24.32    4.19   0 
   7  -8 -10   14.37    4.62   0 
   8  -7 -14    5.58    6.24   0 
   0 -12  -5    5.14    4.68   0 
   0  -8  -1  849.35    7.45   0 
   1 -13  -7    2.52    6.06   0 
   1 -11  -4   26.42    3.75   0 
   1  -9  -2   18.66    2.51   0 
   2 -14 -11    9.78    7.01   0 
   2 -13  -8    3.44    5.32   0 
   3 -12  -7   35.21    5.39   0 
   3  -5  -1  441.63    5.90   0 
   4 -13 -11    3.20    7.25   0 
   6 -11 -12   83.62    7.15   0 
   6 -10  -9   13.63    5.72   0 
   6  -6  -5  105.17    4.78   0 
   7 -10 -14   34.60    7.17   0 
   7  -9 -11    4.43    5.07   0 
   7  -8  -9   23.63    4.69   0 
   7  -6  -7   40.70    4.88   0 
   8  -7 -12   15.87    6.16   0 
   8  -6 -11   55.35    5.46   0 
   1 -12  -5    6.58    4.92   0 
   2 -14 -10   48.89    8.75   0 
   3 -14 -12    4.23    8.08   0 
   4 -12  -8   77.25    6.50   0 
   4  -8  -3  216.28    6.10   0 
   5 -12 -10    8.92    6.86   0 
   5 -11  -8    6.82    4.75   0 
   6 -11 -11   37.32    6.14   0 
   6  -8  -6   26.45    4.11   0 
   6  -4  -4   12.21    2.69   0 
   7 -10 -13    0.71    5.45   0 
   7  -9 -10   29.40    5.39   0 
   8  -8 -15   58.57    6.76   0 
   8  -8 -14   63.72    6.64   0 
   8  -7 -11   13.84    5.70   0 
   8  -6 -10   13.40    4.33   0 
   1  -8  -1  208.36    4.50   0 
   2 -13  -7   14.45    6.44   0 
   2  -9  -2   61.88    3.84   0 
   2  -4   0  580.68    5.64   0 
   3 -14 -11   60.41    8.87   0 
   3 -13  -8   50.99    7.44   0 
   3 -12  -6   28.70    5.95   0 
   3  -6  -1  123.46    3.63   0 
   4 -13 -10   12.46    6.32   0 
   5  -8  -4    7.65    3.20   0 
   5  -6  -3  479.64    7.80   0 
   6 -12 -13   26.15    7.76   0 
   6 -11 -10   16.71    5.64   0 
   6 -10  -8   26.43    5.03   0 
   6  -5  -4   15.12    2.95   0 
   7 -10 -12   16.74    5.66   0 
   7 -10 -11  186.32    9.14   0 
   7  -9  -9    0.66    5.33   0 
   7  -8  -8   11.74    4.28   0 
   7  -7  -7   29.94    4.28   0 
   8  -8 -13    8.00    5.34   0 
   8  -8 -12    4.21    5.03   0 
   8  -7 -10   97.56    6.90   0 
   2  -5   0   76.29    2.66   0 
   4  -7  -2  366.96    6.75   0 
   5 -13 -12    7.43    6.55   0 
   5 -12  -9    9.82    5.74   0 
   5 -11  -7   17.95    4.98   0 
   5  -7  -3   84.93    4.64   0 
   6 -12 -12   45.86    6.99   0 
   6 -11  -9    5.15    6.15   0 
   6  -9  -6   20.19    5.04   0 
   6  -6  -4   82.55    4.36   0 
   8  -8 -11   22.93    5.29   0 
   8  -6  -9   20.86    4.42   0 
   0 -11  -3    0.84    3.52   0 
   0 -10  -2   -0.47    2.81   0 
   1 -11  -3   36.24    4.27   0 
   3 -13  -7   -1.63    6.57   0 
   3 -10  -3   36.92    4.27   0 
   3  -7  -1  385.13    6.46   0 
   4 -11  -5   20.51    5.17   0 
   4  -9  -3  115.80    5.00   0 
   4  -4  -1   15.23    1.95   0 
   4  -3  -1  293.46    4.77   0 
   4  -2  -1  197.50    3.86   0 
   5 -10  -5   79.66    5.93   0 
   5  -4  -2  105.08    3.68   0 
   5  -3  -2  954.40    9.09   0 
   5  -2  -2  113.51    3.36   0 
   6 -12 -11    2.43    5.87   0 
   7 -11 -12   28.34    7.06   0 
   7 -10 -10   15.62    5.45   0 
   7  -9  -8  151.76    7.12   0 
   7  -8  -7   37.60    4.72   0 
   7  -7  -6    5.59    3.64   0 
   7  -5  -5  222.22    6.62   0 
   7  -4  -5  288.79    6.71   0 
   8  -9 -13    0.64    5.42   0 
   8  -9 -12    2.40    6.12   0 
   8  -8 -10    9.48    5.77   0 
   8  -7  -9    5.36    4.30   0 
   8  -6  -8  112.37    6.42   0 
  -1 -10  -2    8.49    2.71   0 
   0  -7   0    0.84    1.54   0 
   1 -12  -4    7.27    4.65   0 
   1 -10  -2   10.21    2.75   0 
   2 -14  -8   11.02    7.43   0 
   2 -13  -6    2.03    4.93   0 
   2  -6   0  347.24    5.20   0 
   3 -14  -9    9.95    7.68   0 
   4 -14 -11   -1.75    6.76   0 
   4 -13  -8    4.67    5.76   0 
   4 -12  -6   34.81    6.35   0 
   4  -8  -2  795.44   10.32   0 
   4  -5  -1  202.62    4.58   0 
   5 -11  -6   25.97    4.88   0 
   5  -5  -2   79.85    3.62   0 
   6 -12 -10   66.34    7.95   0 
   6 -11  -8   18.96    5.26   0 
   6  -7  -4  166.41    5.78   0 
   6  -3  -3   22.18    2.67   0 
   7 -11 -11    6.02    6.57   0 
   8  -9 -11   18.43    5.49   0 
   8  -5  -7   50.15    5.13   0 
   1  -7   0  221.79    4.13   0 
   2 -11  -3   30.08    3.88   0 
   2 -10  -2   28.73    3.79   0 
   3  -3   0  297.29    4.33   0 
   4 -14 -10   48.13    8.42   0 
   4  -6  -1  727.64    8.61   0 
   4  -1  -1  901.17    7.20   0 
   5  -6  -2  462.41    7.60   0 
   6 -10  -6  142.30    6.80   0 
   6  -9  -5   13.38    4.03   0 
   6  -5  -3   15.66    2.91   0 
   7 -11 -10  133.63    8.76   0 
   7  -9  -7   89.40    6.01   0 
   8  -9 -10  115.58    7.82   0 
   8  -8  -9    2.00    4.67   0 
   8  -6  -7    3.53    4.50   0 
   2 -14  -7   48.51    7.85   0 
   3 -13  -6   10.11    5.47   0 
   4 -13  -7   22.06    5.97   0 
   4 -11  -4   54.80    5.63   0 
   5 -10  -4   77.94    5.88   0 
   5  -7  -2  247.64    6.40   0 
   6 -12  -9    2.35    5.70   0 
   6  -6  -3  206.91    5.86   0 
   7 -10  -8  103.21    6.77   0 
   7  -4  -4  119.63    4.76   0 
   8 -10 -12   13.82    5.94   0 
   8 -10 -11   18.01    6.56   0 
   8  -8  -8   14.18    4.81   0 
   8  -7  -7   49.41    5.61   0 
   2  -9  -1  328.82    6.14   0 
   3 -12  -4   40.20    5.64   0 
   3 -11  -3    8.17    3.74   0 
   3 -10  -2   40.89    4.27   0 
   4 -14  -9    6.90    6.56   0 
   4 -12  -5   19.58    5.17   0 
   4  -7  -1   54.99    3.38   0 
   5 -12  -6   45.19    6.70   0 
   5 -11  -5   35.48    5.04   0 
   6 -12  -8   17.32    5.96   0 
   6 -10  -5    5.19    4.98   0 
   6  -7  -3   33.16    3.71   0 
   7 -12 -11    5.20    7.16   0 
   7 -10  -7   71.22    6.76   0 
   7  -9  -6   31.12    4.80   0 
   7  -8  -5  203.49    7.52   0 
   7  -5  -4   26.38    3.46   0 
   8  -9  -9    4.68    5.00   0 
   8  -6  -6   23.00    4.73   0 
   8  -5  -6    8.70    3.56   0 
   9  -8 -12   49.57    6.20   0 
   3 -15 -10   10.58    7.22   0 
   3 -14  -7    4.53    7.51   0 
   4 -14  -8    5.41    7.70   0 
   4 -13  -6   10.03    6.83   0 
   5 -14 -10   11.04    8.01   0 
   5  -8  -2  317.43    7.19   0 
   5  -5  -1  163.13    4.85   0 
   5  -3  -1   28.10    2.32   0 
   6  -9  -4    0.79    3.63   0 
   6  -4  -2    5.61    2.48   0 
   6  -3  -2  109.53    4.20   0 
   7 -12 -10   59.69    8.07   0 
   7 -11  -8   53.86    6.37   0 
   8  -9  -8   83.22    6.43   0 
   8  -8  -7    8.97    4.42   0 
   9  -8 -11   29.54    5.73   0 
   0 -11  -2  100.42    4.60   0 
   0  -8   0    6.77    1.87   0 
   1 -12  -3    8.76    3.75   0 
   2 -14  -6  133.92    8.59   0 
   2 -11  -2  158.31    5.97   0 
   3 -15  -9   15.44    8.65   0 
   3 -13  -5   17.06    5.28   0 
   3  -9  -1  151.11    4.88   0 
   4  -8  -1  155.61    5.05   0 
   5 -13  -7    4.01    5.81   0 
   5 -11  -4   51.89    6.01   0 
   5  -6  -1  109.16    4.25   0 
   5  -2  -1  651.47    7.26   0 
   6 -12  -7   21.34    5.93   0 
   6  -2  -2  648.83    8.00   0 
   7 -10  -6   20.04    5.86   0 
   7  -9  -5   57.63    5.97   0 
   8 -11 -11   39.09    6.63   0 
   8 -10  -9    8.87    5.34   0 
   9  -9 -12    1.55    5.90   0 
   9  -8 -10   37.85    5.64   0 
   9  -7  -9    7.36    4.90   0 
   2 -13  -4   14.71    5.80   0 
   2 -10  -1  284.11    6.52   0 
   4 -14  -7    6.83    7.62   0 
   4  -5   0  701.10    8.01   0 
   4  -3   0   63.00    2.58   0 
   5 -14  -9    9.45    6.83   0 
   5 -12  -5   36.80    5.61   0 
   6 -11  -5    1.30    5.37   0 
   6 -10  -4   35.43    4.77   0 
   7 -12  -9   40.61    6.58   0 
   7 -11  -7  149.15    7.89   0 
   7  -5  -3   20.41    3.26   0 
   7  -4  -3  327.30    6.90   0 
   7  -3  -3  164.98    5.02   0 
   8 -11 -10    8.27    5.82   0 
   8 -10  -8    3.34    6.10   0 
   8  -9  -7   62.98    5.82   0 
   8  -8  -6   39.46    4.95   0 
   8  -6  -5   88.87    5.23   0 
   9  -8  -9   18.11    5.20   0 
   1  -6   1  133.14    3.14   0 
   2  -5   1 1529.58    9.77   0 
   2  -4   1  569.69    5.70   0 
   3 -15  -8   40.91    8.97   0 
   3 -14  -6   74.75    7.20   0 
   3 -11  -2  117.02    5.38   0 
   4 -15  -9   11.90    8.50   0 
   4 -13  -5    1.78    5.25   0 
   4  -9  -1   19.70    3.93   0 
   4  -6   0  131.73    4.12   0 
   5 -14  -8   49.12    8.53   0 
   5 -13  -6   40.38    7.36   0 
   5  -7  -1  190.23    5.49   0 
   5  -1  -1    3.91    1.97   0 
   6 -13  -8   21.78    6.40   0 
   6 -12  -6   11.87    5.66   0 
   6  -9  -3   64.40    4.86   0 
   7 -12  -8   44.23    6.56   0 
   8 -11  -9    6.14    6.46   0 
   8  -7  -5  127.43    6.07   0 
   1  -9   0   93.52    3.76   0 
   2  -9   0  313.59    6.18   0 
   2  -6   1  331.05    5.14   0 
   3 -13  -4   33.80    5.43   0 
   3 -10  -1    3.76    3.03   0 
   4  -7   0  484.37    7.55   0 
   5 -11  -3    7.37    5.20   0 
   6 -13  -7    6.95    7.18   0 
   7 -11  -6   75.59    6.60   0 
   7 -10  -5   11.02    4.61   0 
   7  -9  -4   64.84    5.29   0 
   8 -10  -7   25.58    5.57   0 
   8  -9  -6    3.08    4.49   0 
   8  -8  -5   23.69    5.34   0 
   9  -9  -9   20.29    5.48   0 
   9  -7  -7   35.41    4.99   0 
   0  -9   0    0.39    2.23   0 
   3 -15  -7    4.11    8.35   0 
   3 -14  -5   57.03    7.84   0 
   3  -5   1  476.96    6.16   0 
   3  -4   1  108.45    3.08   0 
   4 -15  -8   -0.36    8.09   0 
   4 -14  -6   85.97    7.62   0 
   4 -12  -3   78.77    5.82   0 
   5 -14  -7   47.55    7.21   0 
   5  -5   0   89.83    4.02   0 
   5  -4   0   12.87    2.56   0 
   6 -14  -9    3.57    6.79   0 
   6 -12  -5    2.57    6.10   0 
   6 -11  -4   13.30    4.70   0 
   6 -10  -3   22.86    4.43   0 
   6  -6  -1   27.94    3.83   0 
   6  -5  -1  164.10    5.03   0 
   6  -4  -1  486.83    7.54   0 
   6  -3  -1  219.95    5.36   0 
   7 -12  -7   79.21    7.19   0 
   8 -11  -8   26.43    5.93   0 
   8  -6  -4  108.25    5.41   0 
   9 -10 -10    5.62    5.66   0 
   9  -9  -8   47.31    6.75   0 
   9  -6  -6   33.99    5.32   0 
   1 -13  -3   18.96    5.59   0 
   1 -11  -1  139.95    5.24   0 
   1  -7   1  515.33    5.89   0 
   2 -13  -3   17.66    5.79   0 
   2 -11  -1    0.73    3.83   0 
   2  -7   1  744.42    7.77   0 
   3  -6   1  122.21    3.67   0 
   3  -3   1  113.07    2.91   0 
   4 -13  -4   25.67    5.59   0 
   4  -8   0   37.98    3.38   0 
   4  -1   0 1772.14   10.04   0 
   5 -13  -5   22.23    6.02   0 
   5  -6   0  209.65    5.39   0 
   5  -3   0  400.56    6.03   0 
   6 -14  -8   23.85    7.88   0 
   6 -13  -6   39.91    7.63   0 
   6  -9  -2   15.63    3.91   0 
   7 -13  -8    5.77    7.30   0 
   7 -11  -5    0.58    4.98   0 
   7 -10  -4   58.38    5.54   0 
   7  -4  -2   32.49    3.33   0 
   7  -3  -2  201.74    5.35   0 
   8 -12  -9    7.78    5.99   0 
   8 -11  -7    4.62    6.39   0 
   8 -10  -6   32.33    5.64   0 
   8  -9  -5   38.48    5.17   0 
   8  -7  -4   91.62    5.43   0 
   9  -7  -6   46.62    5.16   0 
   0 -11  -1   30.02    4.01   0 
   3 -13  -3    8.86    5.82   0 
   3 -11  -1   37.57    4.72   0 
   3  -7   1  382.98    6.26   0 
   4 -14  -5  109.52    8.86   0 
   5 -14  -6   56.19    8.23   0 
   5  -7   0  269.85    6.33   0 
   6  -2  -1  293.40    5.48   0 
   8 -12  -8   11.66    7.00   0 
   8  -8  -4  105.80    5.98   0 
   9 -10  -8   29.08    5.83   0 
   9  -9  -7   18.61    5.32   0 
   1 -10   0  275.95    5.88   0 
   2 -10   0    3.45    2.75   0 
   2  -8   1  103.46    3.62   0 
   3 -15  -6   67.19    7.65   0 
   3 -14  -4  153.84    8.57   0 
   4  -9   0   32.44    3.53   0 
   4  -5   1  205.69    4.66   0 
   4  -4   1   15.66    2.08   0 
   5 -15  -8    0.60    7.11   0 
   5 -13  -4    0.91    6.34   0 
   5 -12  -3    7.32    4.76   0 
   5  -8   0    9.29    3.59   0 
   5  -2   0   22.55    2.13   0 
   6 -14  -7    7.93    6.53   0 
   6 -12  -4   10.34    5.21   0 
   6 -11  -3   54.04    5.46   0 
   6 -10  -2   59.22    5.08   0 
   7 -13  -7   21.53    6.55   0 
   7 -11  -4   10.83    5.84   0 
   7  -8  -2    8.53    3.77   0 
   8 -11  -6  101.68    7.22   0 
   8  -7  -3   66.82    5.59   0 
  10  -8  -9   44.12    6.42   0 
   4 -15  -6  138.52    9.98   0 
   4 -12  -2    9.38    4.51   0 
   4  -7   1   51.57    3.39   0 
   4  -3   1  282.37    4.78   0 
   5 -15  -7   21.48    8.35   0 
   6 -13  -5   59.62    6.89   0 
   7 -12  -5   32.26    5.99   0 
   7  -5  -1  133.20    5.42   0 
   8 -12  -7   45.84    6.54   0 
   9 -10  -7   26.71    5.72   0 
   9  -9  -6   14.68    5.18   0 
   9  -8  -5   36.20    6.02   0 
  10  -9  -9    5.63    6.58   0 
  10  -8  -8   15.68    6.26   0 
   0 -10   0   35.79    3.16   0 
   2 -12  -1   13.49    4.68   0 
   4 -14  -4    2.53    5.95   0 
   4 -10   0    8.31    4.08   0 
   5  -1   0   33.86    2.42   0 
   6 -14  -6    4.26    6.26   0 
   6  -7   0    0.81    3.65   0 
   6  -6   0   33.47    3.44   0 
   6  -4   0   22.90    2.84   0 
   6  -3   0   57.10    3.58   0 
   7 -13  -6   11.31    5.86   0 
   7  -9  -2   46.78    4.84   0 
   7  -3  -1   73.01    4.18   0 
   8 -11  -5   15.87    5.52   0 
   8 -10  -4  157.93    8.22   0 
   8  -8  -3   64.86    5.24   0 
   9  -6  -4   36.10    4.56   0 
   1 -12  -1   15.61    4.37   0 
   2 -11   0   99.17    5.13   0 
   2  -9   1  306.66    5.88   0 
   3 -13  -2   58.52    6.32   0 
   3  -9   1  146.27    5.07   0 
   4  -8   1  142.29    4.88   0 
   4  -2   1  186.84    3.79   0 
   5 -15  -6   38.78    8.47   0 
   5 -13  -3   52.94    6.24   0 
   5 -12  -2    6.06    4.64   0 
   5 -11  -1   13.21    5.06   0 
   5  -6   1  107.43    4.26   0 
   5  -5   1  142.96    4.44   0 
   5  -4   1  451.70    6.79   0 
   6 -13  -4   18.08    6.03   0 
   6 -11  -2   65.37    5.60   0 
   6 -10  -1   95.95    6.23   0 
   7 -12  -4    8.34    5.61   0 
   7 -11  -3  111.45    6.82   0 
   7  -8  -1   51.18    5.14   0 
   8 -12  -6   52.80    6.64   0 
   8  -9  -3   75.67    5.75   0 
   8  -7  -2  274.95    8.22   0 
   8  -4  -2    2.84    3.04   0 
   9 -11  -7   45.32    6.56   0 
   9 -10  -6   33.88    5.85   0 
   9  -9  -5   22.47    5.29   0 
   9  -7  -4   91.46    5.79   0 
  10  -8  -7   21.13    5.27   0 
   1 -11   0   26.39    3.80   0 
   2  -6   2  294.66    4.99   0 
   2  -5   2  778.22    7.19   0 
   3 -14  -3   51.01    6.22   0 
   3 -11   0   14.08    3.62   0 
   3  -5   2   70.12    3.11   0 
   4 -15  -5   66.55    7.97   0 
   5 -14  -4    2.53    6.02   0 
   5  -3   1   31.11    2.47   0 
   6 -14  -5   11.10    7.47   0 
   7 -13  -5    0.52    5.80   0 
   7 -10  -2   27.06    4.83   0 
   8 -11  -4   40.00    6.78   0 
   8  -8  -2   88.39    6.25   0 
   9 -10  -5   90.24    7.53   0 
   9  -8  -4    4.12    4.41   0 
  10  -9  -7   16.92    5.55   0 
   1  -6   2  993.64    7.73   0 
   2 -10   1  270.13    6.23   0 
   2  -7   2  281.82    5.21   0 
   2  -4   2 2397.64   11.74   0 
   3 -15  -4  113.55    9.13   0 
   3  -7   2  369.71    6.47   0 
   3  -6   2  534.26    7.00   0 
   3  -4   2  150.67    3.59   0 
   4 -14  -3   48.80    7.55   0 
   5  -8   1   12.22    3.20   0 
   7 -14  -6   62.72    8.55   0 
   7  -6   0   16.85    3.98   0 
   7  -5   0  132.63    5.42   0 
   8 -10  -3   36.55    5.38   0 
   9 -11  -6    1.91    5.36   0 
   9  -9  -4   44.49    5.71   0 
   9  -7  -3  118.89    6.83   0 
   9  -6  -3   59.28    4.96   0 
   9  -5  -3   75.27    5.12   0 
  10  -8  -6   30.57    5.55   0 
   0  -9   1  374.66    5.40   0 
   1 -10   1  147.92    4.65   0 
   1  -7   2   19.78    2.19   0 
   3 -10   1    1.17    2.99   0 
   4 -15  -4   40.86    8.46   0 
   4  -6   2   23.47    2.63   0 
   4  -5   2  283.93    5.46   0 
   4  -1   1  933.17    7.55   0 
   5 -13  -2  106.73    7.03   0 
   5 -12  -1   73.51    5.94   0 
   5  -9   1  217.44    6.87   0 
   5  -2   1  655.65    7.34   0 
   6 -14  -4    5.73    7.55   0 
   6 -13  -3   -0.15    5.62   0 
   6 -11  -1    5.20    4.36   0 
   6  -6   1   25.73    3.30   0 
   6  -5   1  156.69    4.99   0 
   7 -11  -2  101.84    6.60   0 
   7  -4   0   16.82    3.00   0 
   8  -9  -2   66.59    5.55   0 
   8  -6  -1   14.20    3.66   0 
   8  -4  -1  155.53    5.86   0 
   9 -11  -5   50.61    7.18   0 
   9  -8  -3    2.54    4.29   0 
  10  -9  -6   12.30    5.29   0 
  10  -7  -5   38.82    5.48   0 
   2  -8   2  722.95    8.21   0 
   3 -14  -2   32.12    6.90   0 
   4  -7   2  362.28    6.77   0 
   4  -4   2  211.65    4.55   0 
   5 -14  -3   88.51    7.49   0 
   6 -10   0    5.32    3.95   0 
   6  -7   1  119.28    5.05   0 
   6  -4   1  488.96    7.63   0 
   7 -14  -5   23.38    7.64   0 
   7 -10  -1   49.75    5.22   0 
   7  -8   0   15.23    3.89   0 
   7  -3   0  491.68    7.83   0 
   8 -13  -5   14.46    7.35   0 
   8 -12  -4    6.23    5.58   0 
   8 -11  -3   84.89    6.81   0 
   8 -10  -2   64.15    6.68   0 
   8  -8  -1   12.98    4.96   0 
   8  -7  -1   64.86    4.89   0 
   9 -12  -6    0.62    5.78   0 
   9 -10  -4   16.92    5.45   0 
   1  -8   2  241.59    4.71   0 
   4  -8   2  757.55    9.89   0 
   4  -3   2  407.05    5.76   0 
   5 -15  -4  153.01   10.24   0 
   6 -15  -5   76.80    9.15   0 
   6 -13  -2    2.85    6.77   0 
   6 -12  -1   39.07    6.41   0 
   7 -12  -2  157.83    8.92   0 
   7  -9   0   28.04    5.07   0 
   9  -7  -2   86.97    5.64   0 
   9  -6  -2   25.96    4.27   0 
  10  -9  -5   -0.05    4.97   0 
  10  -7  -4   94.90    6.26   0 
   1 -12   0  257.05    6.79   0 
   2 -11   1    1.73    3.12   0 
   2  -9   2   58.53    3.32   0 
   4 -15  -3   23.52    8.15   0 
   5 -13  -1   59.86    7.21   0 
   5  -8   2  326.52    7.56   0 
   5  -7   2  252.42    6.23   0 
   5  -4   2   90.34    3.59   0 
   5  -1   1    4.91    2.00   0 
   6 -14  -3    1.35    6.22   0 
   6 -11   0    1.90    5.17   0 
   7 -13  -3    1.73    5.80   0 
   7 -11  -1  175.19    7.69   0 
   7  -6   1  200.96    6.52   0 
   8 -12  -3   48.61    6.43   0 
   8 -11  -2   48.92    7.00   0 
   8  -9  -1   32.18    4.85   0 
   9 -12  -5   16.49    6.09   0 
   9 -11  -4   58.21    6.50   0 
   9 -10  -3  146.13    7.69   0 
   9  -8  -2   11.23    4.42   0 
  10 -10  -5    5.60    6.17   0 
  10  -8  -4   15.34    5.04   0 
   0 -10   1  228.26    4.85   0 
   1 -11   1  118.79    4.86   0 
   3  -2   2  262.98    4.05   0 
   5 -14  -2   27.66    6.50   0 
   5 -12   0   15.04    4.86   0 
   5  -3   2  938.00    9.37   0 
   6 -15  -4   30.51    8.37   0 
   7  -5   1  132.53    5.07   0 
   7  -4   1   47.49    3.60   0 
   8 -13  -4   32.12    6.69   0 
   8 -10  -1  112.27    6.79   0 
   8  -7   0   -0.50    3.57   0 
   8  -6   0   31.11    4.03   0 
   8  -4   0    3.83    3.63   0 
   9  -9  -2   21.28    4.97   0 
  10  -9  -4  279.05    9.36   0 
  10  -7  -3   22.46    5.71   0 
   1  -9   2   20.20    2.48   0 
   2 -10   2   27.84    3.69   0 
   3 -14  -1    6.94    6.65   0 
   3 -13   0   43.20    6.11   0 
   3 -10   2   36.04    3.65   0 
   3  -6   3   66.83    3.41   0 
   4 -10   2  141.79    6.02   0 
   4  -2   2  176.40    3.76   0 
   5 -15  -3   34.04    7.31   0 
   5 -11   1   11.96    4.27   0 
   6 -13  -1   57.81    7.59   0 
   6 -10   1   93.92    5.64   0 
   6  -7   2   61.61    4.23   0 
   6  -6   2  119.67    4.85   0 
   6  -5   2   95.00    4.26   0 
   7 -13  -2    5.87    5.86   0 
   7 -12  -1    4.09    5.43   0 
   7  -8   1   42.55    4.47   0 
   7  -3   1   70.67    4.17   0 
   8  -8   0    2.34    3.90   0 
   9 -12  -4   13.71    6.01   0 
   9 -11  -3   18.52    5.68   0 
   9  -7  -1   47.30    4.90   0 
   9  -6  -1   61.58    4.96   0 
   9  -5  -1   45.13    4.40   0 
  10 -10  -4   29.65    6.60   0 
  10  -8  -3    5.73    4.78   0 
   0  -8   2  313.56    4.71   0 
   2 -12   1    6.28    4.35   0 
   2  -7   3 1080.62    9.68   0 
   2  -6   3  447.90    6.01   0 
   3  -7   3  159.09    4.52   0 
   4 -14  -1   24.47    6.16   0 
   4  -7   3  444.87    7.52   0 
   4  -6   3   17.31    2.65   0 
   4  -5   3  380.86    6.29   0 
   4   0   1  600.23    5.73   0 
   6 -14  -2    2.11    6.18   0 
   6 -12   0    0.35    4.83   0 
   6  -4   2    4.40    2.53   0 
   7 -14  -3   26.95    6.84   0 
   7 -11   0    1.68    4.56   0 
   7  -9   1   38.94    4.67   0 
   8 -13  -3    5.02    6.31   0 
   8 -12  -2   46.15    6.51   0 
   8 -11  -1    9.73    5.25   0 
  10  -9  -3   18.80    5.30   0 
   1 -10   2   11.30    3.04   0 
   3  -8   3  211.31    5.31   0 
   3  -4   3  292.63    4.91   0 
   4 -15  -2   51.87    7.31   0 
   4  -8   3  205.27    5.71   0 
   4  -4   3  904.67    9.02   0 
   5 -14  -1   56.04    6.98   0 
   5 -12   1   76.13    6.76   0 
   5  -7   3   77.21    4.58   0 
   5  -6   3  410.18    7.41   0 
   5  -2   2  105.34    3.41   0 
   6 -15  -3    6.57    6.79   0 
   6 -11   1    3.76    4.39   0 
   6  -9   2   15.60    3.96   0 
   6  -3   2  101.76    3.94   0 
   7 -10   1   54.34    6.00   0 
   8 -10   0   43.60    5.44   0 
   8  -7   1   65.46    5.48   0 
   8  -6   1   12.70    3.64   0 
   9 -12  -3   43.11    6.60   0 
   9 -11  -2  274.66    9.73   0 
   9  -9  -1   -0.70    4.44   0 
  10  -8  -2   19.03    5.97   0 
  11  -9  -5    9.08    5.72   0 
   2 -11   2  159.91    5.78   0 
   2  -8   3  399.98    6.36   0 
   2  -4   3 2842.40   13.18   0 
   3  -9   3   27.64    3.71   0 
   5  -8   3   53.57    4.07   0 
   6 -10   2   52.19    5.56   0 
   7 -14  -2  132.71    9.38   0 
   7 -13  -1   84.15    7.24   0 
   7 -12   0   66.80    6.62   0 
   7  -8   2    8.71    4.56   0 
   7  -6   2   33.97    3.89   0 
   7  -5   2   60.50    4.06   0 
   8 -13  -2  100.50    8.69   0 
   8 -12  -1   72.21    7.75   0 
   8  -8   1   13.09    4.17   0 
   9 -10  -1    5.86    5.09   0 
   9  -7   0    1.38    3.96   0 
   9  -6   0  176.74    6.68   0 
   9  -5   0   37.34    4.28   0 
  10  -9  -2   41.09    6.53   0 
  11  -8  -4   37.85    6.00   0 
   0  -9   2  398.80    5.53   0 
   1 -12   1   16.15    4.37   0 
   1  -7   3  340.97    5.15   0 
   1  -6   3  748.02    6.86   0 
   2  -9   3   35.44    3.47   0 
   3  -3   3  389.56    5.30   0 
   4 -14   0   81.87    7.81   0 
   4  -3   3 1287.10   10.21   0 
   4  -1   2 1020.11    8.04   0 
   5 -16  -3   66.92    9.64   0 
   5  -4   3  213.87    5.08   0 
   6 -15  -2    4.61    7.95   0 
   6 -14  -1    6.40    6.17   0 
   6 -13   0   46.59    6.43   0 
   6 -12   1   41.53    5.63   0 
   6  -7   3   34.46    4.31   0 
   6  -6   3  186.20    5.75   0 
   7 -11   1  172.36    7.72   0 
   7  -9   2   44.24    5.52   0 
   7  -4   2   37.63    3.48   0 
   8 -11   0   62.05    6.30   0 
   8  -9   1   38.58    4.98   0 
   9  -9   0    0.60    5.27   0 
  10 -11  -3   12.65    5.88   0 
  10  -6  -1   26.44    5.41   0 
  11  -9  -4   54.77    6.51   0 
   1  -8   3  487.30    6.44   0 
   3 -10   3   39.41    4.31   0 
   5 -14   0   49.16    7.92   0 
   5  -3   3  178.64    4.50   0 
   5  -1   2   12.35    1.89   0 
   6  -5   3   14.57    3.02   0 
   7  -3   2  199.50    5.48   0 
   9 -11  -1   64.07    6.57   0 
  10  -8  -1   32.81    5.34   0 
  11  -8  -3   25.65    5.54   0 
   1 -11   2   63.79    4.27   0 
   2 -10   3  244.13    6.13   0 
   2  -3   3 2080.64   10.69   0 
   5 -12   2    4.67    5.70   0 
   6  -9   3   68.17    4.97   0 
   6  -4   3   58.46    3.59   0 
   7 -14  -1   30.26    6.99   0 
   7 -10   2   29.66    4.91   0 
   8 -13  -1   52.33    6.87   0 
   8 -12   0   13.56    5.81   0 
   8  -8   2   81.17    6.07   0 
   8  -7   2  280.30    7.90   0 
   9 -10   0   80.41    6.55   0 
   9  -7   1   47.99    4.96   0 
   9  -5   1   48.07    5.15   0 
  10 -11  -2    2.90    6.65   0 
  10  -9  -1   51.91    5.94   0 
  11  -9  -3    5.99    5.55   0 
   0 -10   2    1.02    2.98   0 
   1  -9   3  309.79    5.70   0 
   2 -12   2   21.90    4.72   0 
   3  -7   4   21.21    2.74   0 
   3  -6   4   19.21    2.37   0 
   4  -8   4   50.22    4.23   0 
   4  -7   4  239.31    5.91   0 
   4  -6   4   55.03    3.43   0 
   4  -5   4  205.08    4.93   0 
   4  -2   3  300.21    4.92   0 
   5  -7   4  254.84    6.76   0 
   6 -15  -1    3.78    8.21   0 
   6 -14   0    7.73    6.21   0 
   6 -10   3   26.30    5.33   0 
   6  -3   3   20.25    2.78   0 
   7 -11   2   96.52    7.14   0 
   7  -2   2   10.11    3.22   0 
   8 -11   1    7.67    5.17   0 
   8  -9   2   60.71    5.44   0 
   9 -12  -1   18.50    6.15   0 
   9 -11   0    0.15    6.17   0 
   9  -9   1    1.44    5.44   0 
  10 -10  -1   69.90    6.51   0 
  10  -7   0   99.74    6.17   0 
  10  -6   0   -1.02    4.02   0 
  11  -8  -2   -0.91    5.90   0 
   3 -11   3    8.79    3.62   0 
   3  -8   4  623.05    8.64   0 
   3  -5   4  130.16    3.78   0 
   3  -2   3 1417.47    9.32   0 
   4 -14   1   26.56    7.26   0 
   4  -4   4    5.70    2.47   0 
   5 -11   3    6.87    4.21   0 
   5  -8   4    8.99    3.32   0 
   5  -5   4  137.30    4.66   0 
   5  -2   3   95.75    3.46   0 
   6 -12   2   29.38    5.53   0 
   7  -9   3   14.94    4.27   0 
  10  -9   0   20.24    6.12   0 
  10  -8   0  130.15    7.02   0 
   1 -10   3   11.17    3.09   0 
   2 -11   3   29.17    4.27   0 
   2  -8   4  414.83    6.80   0 
   2  -7   4  330.15    5.69   0 
   3 -14   1    7.31    5.37   0 
   3  -9   4   15.83    3.11   0 
   3  -4   4  142.98    3.76   0 
   4 -13   2   25.49    5.26   0 
   4   0   2 1679.20    9.80   0 
   5 -15   0   69.71    9.08   0 
   5 -14   1   64.16    7.01   0 
   5  -4   4  316.59    6.19   0 
   6  -6   4   81.04    4.47   0 
   6  -5   4   13.58    3.56   0 
   7 -14   0   73.96    7.54   0 
   7 -13   1   81.73    7.27   0 
   7 -10   3   49.01    6.02   0 
   8 -12   1   68.45    6.89   0 
   8  -7   3   65.33    5.59   0 
   8  -6   3  189.95    6.98   0 
   8  -3   2  249.60    6.42   0 
   9 -12   0   -1.03    6.62   0 
   9 -10   1    7.77    5.15   0 
  10 -11  -1    8.65    5.78   0 
   2  -9   4  125.55    4.61   0 
   3 -10   4   36.24    4.24   0 
   4 -12   3   72.27    5.50   0 
   4 -10   4   57.40    4.52   0 
   5 -12   3    7.45    5.75   0 
   6 -15   0   39.26    8.68   0 
   6 -14   1    3.64    6.08   0 
   6 -13   2    5.49    6.78   0 
   6  -9   4    2.99    3.76   0 
   6  -4   4   13.30    3.41   0 
   6  -2   3  291.98    5.79   0 
   7  -3   3  168.77    5.21   0 
   8 -11   2   52.89    6.16   0 
   8  -8   3   62.46    5.25   0 
   9 -11   1   69.89    6.63   0 
   9  -9   2   25.58    6.08   0 
   9  -8   2   10.38    4.45   0 
  10 -10   0   47.39    6.12   0 
   0  -8   3 1009.20    7.90   0 
   4  -3   4  412.54    6.15   0 
   6 -12   3    5.59    5.95   0 
   7  -5   4   26.48    4.21   0 
   9 -10   2   85.10    7.37   0 
   9  -4   2   74.62    4.82   0 
  10  -9   1   51.21    5.94   0 
   1 -11   3   31.90    3.86   0 
   1  -7   4  452.99    6.00   0 
   2 -10   4   83.61    4.62   0 
   3  -3   4  985.47    8.50   0 
   4  -8   5  165.45    5.91   0 
   4  -7   5  396.76    7.48   0 
   5 -15   1   62.06    8.72   0 
   5 -14   2   20.77    7.52   0 
   5  -7   5   39.73    3.77   0 
   5  -6   5  145.15    5.45   0 
   6  -3   4  446.38    7.41   0 
   7 -14   1   28.79    6.96   0 
   7 -13   2   14.28    6.03   0 
   7  -9   4   55.46    5.18   0 
   7  -4   4  113.25    5.16   0 
   7  -2   3  268.78    6.03   0 
   8 -12   2   55.93    6.67   0 
   8 -10   3   35.71    5.43   0 
   9 -12   1   15.80    5.97   0 
  10 -10   1   60.78    6.43   0 
  11  -8   0   -0.63    4.96   0 
  11  -7   0   45.80    5.73   0 
   0  -9   3  246.44    4.61   0 
   1  -8   4  158.58    4.26   0 
   1  -6   4  354.21    4.99   0 
   3 -11   4   26.35    4.02   0 
   3  -7   5  404.63    6.99   0 
   3  -6   5   48.99    3.14   0 
   3  -1   3 1310.24    8.52   0 
   4 -13   3   30.79    5.39   0 
   4  -9   5   56.32    4.81   0 
   4  -5   5   88.41    3.77   0 
   5 -13   3   49.90    6.22   0 
   5  -5   5  122.92    4.61   0 
   6 -15   1    1.84    7.68   0 
   6 -14   2    1.34    7.38   0 
   6 -11   4   21.93    4.95   0 
   6  -6   5  108.95    5.40   0 
   7 -12   3  121.53    7.56   0 
   7 -10   4   48.81    5.39   0 
   8 -11   3   85.89    7.54   0 
   8  -8   4   98.24    6.59   0 
   8  -7   4   94.68    5.59   0 
   8  -6   4  104.87    5.98   0 
   9 -11   2  261.12    9.51   0 
   9  -8   3    2.66    4.30   0 
   9  -7   3  122.16    6.32   0 
   9  -6   3   64.57    5.10   0 
  10  -8   2   22.29    5.93   0 
  10  -7   2   71.33    5.86   0 
  10  -6   2   84.32    6.41   0 
  11  -9   0   64.04    6.54   0 
   1  -9   4  378.27    6.29   0 
   3 -13   3    6.87    4.73   0 
   3  -9   5   57.54    4.45   0 
   3  -5   5  197.82    4.64   0 
   4 -12   4   54.82    6.10   0 
   4  -2   4  159.56    3.85   0 
   5  -4   5  157.47    5.12   0 
   5  -2   4  717.00    8.24   0 
   6  -9   5   16.30    4.14   0 
   6  -5   5  143.88    5.23   0 
   7 -11   4   11.26    6.00   0 
   7  -3   4  416.46    7.68   0 
   8 -13   2   92.74    8.48   0 
   8  -9   4   46.65    5.33   0 
   8  -5   4   47.80    4.34   0 
   9  -9   3   49.48    5.76   0 
   9  -4   3   22.32    4.60   0 
  10 -11   1    8.21    5.56   0 
  11  -7   1   13.62    5.92   0 
   0 -10   3    3.55    3.01   0 
   2 -11   4  113.61    4.96   0 
   2  -7   5  694.38    8.35   0 
   3  -2   4   62.07    2.66   0 
   4  -4   5 1169.35   10.81   0 
   6 -12   4    8.25    5.15   0 
   6 -10   5    3.14    5.08   0 
   6  -2   4   56.02    3.35   0 
   7 -14   2  142.30    8.77   0 
   7  -7   5  175.62    6.53   0 
   8 -10   4  162.06    7.61   0 
   9 -12   2   98.01    7.48   0 
   9 -10   3  132.12    7.48   0 
  10 -10   2   64.92    6.49   0 
  11  -8   1   40.94    5.83   0 
   1 -10   4   33.08    3.53   0 
   2  -8   5  119.56    4.15   0 
   4 -14   3   47.51    7.55   0 
   5 -14   3   87.11    8.38   0 
   5 -11   5   33.26    5.72   0 
   7 -12   4    8.47    6.67   0 
   9 -11   3   16.41    5.62   0 
   9  -8   4    1.98    4.35   0 
   9  -7   4   90.80    5.87   0 
  10 -11   2    6.65    6.46   0 
  10  -8   3   -1.01    5.55   0 
  10  -7   3   16.37    4.84   0 
  10  -6   3   63.19    6.19   0 
   2  -9   5  116.89    4.40   0 
   2  -5   5   22.01    2.15   0 
   4 -13   4   27.60    6.44   0 
   4  -7   6  392.79    7.90   0 
   4  -3   5  280.78    5.36   0 
   4   0   3  271.87    4.28   0 
   5 -13   4   -1.14    5.47   0 
   5  -8   6   17.06    3.78   0 
   5  -6   6   92.78    4.56   0 
   5  -3   5  193.18    4.93   0 
   6 -15   2    5.12    6.82   0 
   6 -14   3    1.04    6.13   0 
   6 -13   4   16.95    7.14   0 
   6 -11   5    2.69    4.70   0 
   6  -3   5  262.24    6.04   0 
   7 -10   5   14.45    4.74   0 
   8 -13   3    2.19    7.19   0 
   8  -8   5   21.45    4.57   0 
   8  -7   5  126.15    6.19   0 
   8  -6   5   82.89    5.27   0 
   9  -9   4   46.91    5.77   0 
   9  -5   4  108.64    5.69   0 
  10  -9   3   21.41    5.44   0 
  10  -5   3   19.81    4.62   0 
  11  -8   2    2.13    6.07   0 
   2 -12   4   23.44    4.77   0 
   2 -10   5   18.80    3.91   0 
   3 -13   4   36.57    6.22   0 
   3 -11   5    9.20    3.80   0 
   4  -9   6  440.20    8.99   0 
   4  -6   6   83.86    4.13   0 
   4  -1   4  615.47    6.78   0 
   5 -12   5   32.52    6.40   0 
   5  -1   4  553.73    7.02   0 
   6  -9   6   18.42    5.06   0 
   6  -8   6   25.74    4.21   0 
   6  -1   4  179.25    4.92   0 
   7 -14   3   30.59    6.94   0 
   7 -11   5    0.90    4.95   0 
   8 -12   4    3.79    6.68   0 
   8  -9   5   37.90    5.26   0 
   8  -5   5   50.94    4.47   0 
   9 -12   3   44.26    6.75   0 
   9 -10   4   17.44    5.44   0 
  10 -10   3   82.11    6.78   0 
  11  -9   2   70.65    6.61   0 
   1 -11   4   31.67    4.07   0 
   2  -4   5  864.29    7.95   0 
   3  -8   6  152.40    5.06   0 
   3  -6   6    5.11    2.51   0 
   4 -12   5   19.93    4.84   0 
   4  -5   6  130.94    4.53   0 
   5 -10   6   90.74    5.67   0 
   5  -2   5  243.67    5.40   0 
   6 -12   5    6.47    5.24   0 
   6  -5   6  162.08    5.61   0 
   7 -13   4   18.78    6.35   0 
   7  -9   6   23.63    5.54   0 
   7  -8   6   33.09    4.63   0 
   7  -7   6    4.29    3.78   0 
   7  -3   5  245.03    6.29   0 
   8 -10   5  236.80    8.84   0 
   9 -11   4   58.60    6.51   0 
   9  -7   5   63.12    6.12   0 
  10 -11   3   11.34    5.81   0 
  10  -8   4   15.14    6.04   0 
  10  -7   4   90.88    6.97   0 
   0  -8   4  264.82    4.51   0 
   0  -7   4  129.05    3.14   0 
   1  -8   5  134.51    4.18   0 
   1  -7   5  746.22    7.78   0 
   3  -9   6  119.42    4.98   0 
   3  -5   6   57.01    3.48   0 
   4 -14   4    0.72    6.84   0 
   4  -4   6  886.13    9.77   0 
   4  -2   5   31.44    2.42   0 
   5 -14   4    4.91    6.21   0 
   5 -11   6   22.69    5.74   0 
   5  -4   6   34.22    3.25   0 
   6 -15   3    8.32    8.29   0 
   6 -14   4    4.44    7.57   0 
   7 -12   5   27.60    6.06   0 
   7 -10   6   13.73    5.84   0 
   8 -13   4   30.18    7.47   0 
   8 -11   5   19.38    5.58   0 
   9  -9   5   20.62    5.36   0 
   9  -8   5   38.62    5.26   0 
   9  -6   5   64.51    5.26   0 
   9  -5   5   35.90    5.15   0 
  10  -5   4   92.91    6.43   0 
  11  -8   3   27.10    5.56   0 
  11  -7   3    2.58    4.91   0 
   0  -9   4   60.95    3.38   0 
   1  -9   5   41.06    3.43   0 
   1  -6   5  318.40    4.93   0 
   3 -10   6   68.85    4.59   0 
   3  -1   4  106.44    2.85   0 
   4 -13   5    3.88    6.15   0 
   7 -14   4   36.72    8.31   0 
   7  -4   6  117.59    5.14   0 
   7  -2   5   50.57    3.66   0 
   8  -9   6    2.49    4.62   0 
   8  -8   6   39.49    5.08   0 
   8  -6   6   21.53    4.22   0 
   9 -10   5   97.19    7.01   0 
  10 -10   4   28.17    5.80   0 
  11  -9   3    8.35    5.42   0 
   1  -5   5  338.15    4.92   0 
   2  -9   6  352.82    7.05   0 
   2  -7   6  157.61    4.50   0 
   2  -6   6  711.49    8.33   0 
   3  -4   6  781.18    8.58   0 
   3  -2   5  156.85    3.84   0 
   4  -7   7   19.54    4.01   0 
   5  -7   7    1.77    3.32   0 
   5  -6   7    3.03    3.10   0 
   5  -3   6  267.25    5.88   0 
   6  -8   7   29.52    4.43   0 
   7 -13   5    2.39    5.89   0 
   8 -10   6   37.41    5.77   0 
   8  -5   6   10.43    3.80   0 
   9 -11   5   53.38    6.55   0 
   9  -4   5   88.27    5.24   0 
  10 -11   4   66.18    6.87   0 
  10  -8   5  100.97    7.41   0 
  10  -7   5   40.73    6.20   0 
   1 -10   5   98.07    4.45   0 
   2 -12   5   32.89    5.22   0 
   3 -13   5   11.20    6.01   0 
   4  -9   7    8.36    3.65   0 
   4  -6   7  207.16    5.82   0 
   4  -3   6  797.96    8.96   0 
   5 -15   4  152.13   10.06   0 
   5  -5   7   25.05    3.38   0 
   5  -1   5  381.14    6.11   0 
   6 -12   6    4.95    5.45   0 
   6  -5   7  255.47    6.85   0 
   7 -12   6   62.18    7.61   0 
   7  -9   7   93.26    6.83   0 
   7  -8   7   34.58    4.84   0 
   7  -7   7   32.48    4.52   0 
   7  -6   7   35.36    4.35   0 
   7  -3   6  302.15    7.01   0 
   8  -4   6   47.66    4.33   0 
   9  -9   6   14.34    6.23   0 
   9  -8   6  154.60    7.44   0 
   9  -7   6   46.50    5.27   0 
   9  -6   6   37.16    4.84   0 
  10  -9   5    2.10    5.10   0 
  10  -6   5   61.83    5.52   0 
  11  -8   4   37.10    5.71   0 
  11  -7   4   32.39    5.56   0 
   2 -10   6   18.28    3.96   0 
   3  -8   7  328.20    7.34   0 
   4  -5   7   30.42    3.22   0 
   4  -1   5  245.39    4.79   0 
   6 -15   4   29.14    7.27   0 
   6 -14   5   15.62    6.76   0 
   8 -13   5   16.52    6.36   0 
   8  -8   7   13.34    5.45   0 
   9 -12   5   21.29    6.47   0 
   9 -10   6   38.84    5.95   0 
   9  -5   6   66.91    5.21   0 
  10 -10   5    4.19    5.30   0 
   1 -11   5   11.37    3.92   0 
   1  -4   5  149.26    3.36   0 
   3 -12   6   27.80    5.83   0 
   3  -9   7   88.60    4.71   0 
   3  -3   6 1237.49   10.28   0 
   5 -13   6   39.92    6.32   0 
   5 -11   7   18.83    5.04   0 
   5  -4   7   38.95    3.47   0 
   5  -2   6   90.74    3.79   0 
   6 -13   6   34.56    6.42   0 
   6  -4   7  200.47    6.00   0 
   6  -2   6  205.84    5.46   0 
   7 -14   5   25.59    6.91   0 
   8 -12   6   60.68    6.85   0 
   8  -6   7    5.00    3.98   0 
   9 -11   6    0.79    6.56   0 
   2 -11   6   21.46    4.59   0 
   2  -4   6  586.16    6.88   0 
   3 -10   7    2.11    3.59   0 
   4 -13   6   13.92    5.58   0 
   4 -11   7   70.90    5.53   0 
   4  -4   7  272.60    5.97   0 
   4  -2   6   29.69    2.54   0 
   6  -7   8   93.70    5.47   0 
   7 -13   6    7.93    6.38   0 
   7  -2   6   25.72    3.37   0 
   8 -10   7   24.13    5.61   0 
   9  -8   7   10.50    5.84   0 
  10  -8   6   27.49    5.49   0 
  10  -7   6   93.36    6.46   0 
  10  -6   6   54.15    5.57   0 
  11  -8   5   20.11    5.52   0 
  11  -7   5   69.65    6.27   0 
   1  -8   6  364.22    6.23   0 
   1  -7   6   92.35    3.61   0 
   2  -2   5   74.14    2.49   0 
   4  -7   8   78.12    4.58   0 
   5 -12   7   23.53    5.51   0 
   5  -6   8   25.39    3.73   0 
   5  -3   7   12.92    2.79   0 
   6 -15   5   82.26    9.46   0 
   6  -3   7  187.80    5.64   0 
   7  -8   8   18.26    4.68   0 
   7  -7   8   76.46    5.50   0 
   7  -6   8   85.35    5.40   0 
   7  -3   7   53.70    4.09   0 
   8 -13   6   36.19    6.79   0 
   8 -11   7    2.53    5.57   0 
   8  -4   7   27.75    4.07   0 
   9 -12   6    2.78    5.80   0 
   9 -10   7   28.69    6.70   0 
   9  -9   7   18.97    5.40   0 
   9  -6   7  141.36    6.70   0 
  10  -5   6   33.37    4.88   0 
   0  -8   5  198.55    4.19   0 
   0  -7   5  145.53    3.45   0 
   1  -9   6  218.59    5.15   0 
   2  -9   7  583.78    9.00   0 
   2  -7   7   91.83    3.89   0 
   3 -13   6    7.58    6.31   0 
   3  -4   7  916.45    9.62   0 
   3  -1   5  929.83    7.95   0 
   4 -12   7  102.17    6.43   0 
   4  -6   8  480.45    8.54   0 
   4  -3   7  886.94    9.77   0 
   5 -10   8   18.38    4.70   0 
   5  -5   8   87.99    4.62   0 
   5  -1   6  525.39    7.48   0 
   5   0   5   41.05    2.61   0 
   6  -1   6  236.40    5.58   0 
   7 -14   6   56.49    8.68   0 
   8 -12   7   58.87    7.93   0 
   8  -9   8   68.16    7.09   0 
   8  -7   8   26.08    4.79   0 
   8  -6   8  103.38    6.53   0 
   9  -5   7   11.53    4.23   0 
   0  -9   5    1.17    2.48   0 
   1 -10   6   51.06    4.07   0 
   2 -10   7  110.50    5.42   0 
   2  -3   6 1124.95    9.14   0 
   3  -7   8  327.32    7.31   0 
   4 -10   8   70.43    5.37   0 
   4  -5   8  115.45    4.69   0 
   5 -13   7   -0.35    5.78   0 
   5  -4   8   18.34    3.22   0 
   6 -13   7    2.88    5.99   0 
   6 -11   8   14.28    5.38   0 
   6  -4   8    1.79    3.12   0 
   6  -2   7   62.61    3.80   0 
   7 -13   7   24.25    7.67   0 
   8 -10   8    3.73    5.29   0 
   8  -5   8   48.30    5.39   0 
   8  -3   7  111.13    5.36   0 
   9 -11   7   41.75    6.46   0 
   9  -4   7   48.51    4.81   0 
  10  -9   7   16.82    6.43   0 
  10  -7   7    7.74    4.93   0 
  10  -6   7   14.24    5.79   0 
  11  -8   6   72.42    6.55   0 
  11  -7   6    9.58    5.19   0 
  11  -6   6   22.46    6.14   0 
   0  -6   5  155.23    3.32   0 
   1  -5   6  196.23    4.01   0 
   1  -3   5 1040.66    7.54   0 
   2  -5   7  156.40    4.22   0 
   3 -12   7   29.45    5.77   0 
   3  -9   8  204.32    6.34   0 
   3  -6   8  355.27    7.02   0 
   4 -13   7   20.51    7.02   0 
   4 -11   8    4.26    5.36   0 
   4  -1   6  360.13    5.77   0 
   4   0   5  301.77    4.93   0 
   5  -2   7   35.36    3.09   0 
   6  -7   9   79.22    5.41   0 
   7  -2   7   65.95    4.16   0 
   9  -9   8   48.94    6.17   0 
   9  -8   8   73.49    6.40   0 
   9  -7   8   75.59    6.18   0 
   9  -6   8   31.60    5.73   0 
  10 -10   7  104.63    7.46   0 
   3  -5   8  385.31    7.24   0 
   3  -3   7  580.53    7.48   0 
   4  -4   8  163.66    5.08   0 
   4  -2   7   84.68    3.50   0 
   5  -9   9   12.60    4.51   0 
   5  -8   9   35.85    4.60   0 
   5  -3   8  295.59    6.82   0 
   6 -14   7    7.72    7.78   0 
   6 -10   9   13.77    6.19   0 
   6  -6   9  106.24    5.64   0 
   6  -3   8  232.32    6.33   0 
   7  -9   9    3.15    4.93   0 
   7  -8   9   26.61    5.01   0 
   7  -7   9    9.65    4.30   0 
   7  -6   9   99.26    5.79   0 
   9  -5   8   18.18    4.48   0 
   9  -3   7   10.85    3.98   0 
   4 -12   8   87.43    7.34   0 
   4  -7   9    5.62    3.48   0 
   6 -13   8   25.44    7.72   0 
   7  -5   9    5.23    3.83   0 
   8 -12   8   13.37    6.28   0 
   8  -9   9    3.71    5.15   0 
   8  -8   9    0.83    4.70   0 
   8  -7   9    2.04    4.40   0 
   8  -6   9   20.93    4.63   0 
   8  -3   8   27.31    4.63   0 
   9 -11   8   64.49    7.06   0 
   9  -4   8   25.22    5.15   0 
  10  -9   8   72.00    7.57   0 
  10  -8   8   18.34    5.38   0 
  11  -8   7   83.72    6.77   0 
  11  -7   7   34.36    5.86   0 
  11  -6   7   43.16    6.65   0 
   1  -8   7  575.11    7.87   0 
   1  -7   7  124.10    4.22   0 
   1  -4   6  563.47    6.17   0 
   2  -8   8  344.33    7.16   0 
   2  -7   8  145.44    5.08   0 
   3  -4   8  222.11    5.59   0 
   4 -10   9   32.43    5.61   0 
   5 -13   8    5.51    7.17   0 
   5  -1   7  104.75    4.24   0 
   5   0   6 1787.23   12.81   0 
   6 -11   9    6.72    5.54   0 
   6  -1   7   11.62    2.81   0 
   7 -13   8    7.71    6.44   0 
   7 -11   9   26.96    6.12   0 
   7  -4   9   48.55    5.03   0 
   7  -1   7   16.76    3.17   0 
   8 -10   9   10.90    5.71   0 
   9  -8   9   12.67    6.19   0 
   9  -7   9   10.68    5.88   0 
  10  -6   8   28.42    5.26   0 
   1  -6   7  320.72    5.63   0 
   2  -9   8   25.56    3.57   0 
   2  -2   6  170.03    3.67   0 
   3  -8   9  130.30    5.91   0 
   3  -7   9  124.31    5.51   0 
   3  -1   6   86.07    2.98   0 
   3   0   5  789.21    7.11   0 
   4  -5   9   13.01    3.18   0 
   5  -4   9  264.42    6.78   0 
   5  -2   8  124.83    4.56   0 
   6 -12   9    5.01    7.03   0 
   6  -8  10    4.30    5.27   0 
   7  -8  10    9.70    5.70   0 
   7  -7  10   17.93    5.47   0 
   7  -2   8   69.77    4.39   0 
   8 -11   9    6.89    5.78   0 
   8  -4   9   53.38    5.53   0 
   9 -10   9  114.17    8.54   0 
   9  -9   9   18.60    5.58   0 
   9  -3   8  100.81    6.14   0 
  10  -5   8   43.61    5.38   0 
   0  -8   6    5.16    2.70   0 
   1 -10   7  202.30    5.86   0 
   2  -5   8   59.88    3.58   0 
   2  -3   7  164.85    4.12   0 
   3 -12   8   10.57    4.95   0 
   3  -6   9  236.65    6.18   0 
   4 -13   8    2.52    5.73   0 
   4  -1   7  400.75    6.33   0 
   5 -12   9    9.10    5.79   0 
   5  -9  10   18.89    5.61   0 
   5  -7  10   34.59    4.53   0 
   6 -14   8   22.56    8.29   0 
   6 -10  10   24.48    6.51   0 
   6  -9  10    4.08    4.88   0 
   7  -9  10   30.61    5.50   0 
   8 -12   9    3.81    7.30   0 
   8  -8  10   10.52    6.10   0 
   8  -7  10  101.43    7.31   0 
   8  -2   8   59.26    4.48   0 
  10  -4   8   27.13    4.94   0 
  11  -7   8    7.04    5.22   0 
   0  -9   6    4.21    2.69   0 
   0  -7   6   53.46    2.79   0 
   2 -11   8   22.31    5.07   0 
   3  -5   9  259.22    6.47   0 
   3  -3   8  208.53    4.98   0 
   3   1   4  106.54    2.65   0 
   4 -12   9   65.36    7.14   0 
   4  -2   8   30.68    2.91   0 
   5  -3   9   26.72    3.39   0 
   6  -5  10   45.26    4.55   0 
   7 -13   9   16.49    7.68   0 
   8  -9  10  115.36    7.41   0 
   8  -6  10   10.40    4.57   0 
   8  -3   9   58.14    4.76   0 
   9  -4   9   21.71    4.68   0 
  10  -9   9    5.16    5.45   0 
  10  -7   9   12.20    5.16   0 
  10  -6   9    0.04    4.70   0 
  11  -6   8   94.42    6.68   0 
   0  -6   6  195.35    3.88   0 
   3 -11   9   28.25    5.76   0 
   4   1   5  247.58    4.38   0 
   5 -13   9   37.22    8.01   0 
   5 -11  10   47.40    7.12   0 
   6 -11  10   17.11    5.87   0 
   6  -1   8  207.46    5.69   0 
   6   0   7   25.53    2.98   0 
   7  -4  10    0.48    4.36   0 
   7  -1   8   64.62    4.17   0 
   9  -9  10   62.93    6.54   0 
   9  -8  10   37.12    5.90   0 
   9  -7  10   63.12    6.22   0 
   9  -6  10    1.39    5.62   0 
  10  -5   9   18.22    4.98   0 
   2  -8   9   87.27    4.99   0 
   2  -7   9  834.95   10.50   0 
   2  -4   8   39.34    2.77   0 
   3  -4   9  198.83    5.59   0 
   4 -10  10   35.45    5.20   0 
   4  -5  10   39.59    3.89   0 
   4  -3   9   51.16    3.58   0 
   5  -4  10    2.15    3.22   0 
   5  -1   8   19.96    2.84   0 
   6 -12  10   58.86    7.85   0 
   6  -8  11   65.83    6.60   0 
   6  -2   9  295.26    6.98   0 
   7  -7  11   16.75    5.72   0 
   8  -4  10  395.26    9.44   0 
   9 -10  10    7.52    5.98   0 
   9  -3   9   69.17    5.25   0 
  10  -4   9  137.03    7.53   0 
   0  -5   6    5.79    1.73   0 
   1  -9   8  281.34    6.45   0 
   1  -8   8  251.48    5.87   0 
   1  -7   8  354.66    6.45   0 
   1  -4   7  219.64    4.27   0 
   2  -9   9   37.49    4.02   0 
   2  -6   9   27.15    3.52   0 
   2  -2   7  212.97    4.43   0 
   3 -12   9   17.07    6.39   0 
   3  -8  10   13.05    3.81   0 
   3  -7  10   41.56    4.56   0 
   3   0   6  249.01    4.52   0 
   5 -12  10    8.77    5.91   0 
   5  -7  11   12.00    4.26   0 
   5  -2   9   23.84    3.21   0 
   6 -10  11   48.93    7.36   0 
   7  -9  11    5.76    5.49   0 
   7  -6  11   23.94    4.76   0 
   7  -3  10   76.79    4.98   0 
   8  -9  11   17.17    6.69   0 
   8  -7  11   11.09    5.18   0 
   8  -2   9  116.56    5.54   0 
  10  -7  10   20.58    5.43   0 
  10  -6  10   11.55    6.04   0 
  11  -6   9   12.39    5.62   0 
   1 -10   8   68.38    5.04   0 
   1  -6   8   81.30    3.72   0 
   2 -10   9    1.24    3.73   0 
   3 -10  10   31.84    5.66   0 
   4  -4  10  109.71    4.84   0 
   4  -1   8  273.50    5.60   0 
   4   0   7   16.57    2.25   0 
   5 -10  11   99.14    7.66   0 
   5  -6  11   17.43    4.16   0 
   5  -3  10   11.12    3.24   0 
   6 -13  10    4.75    7.79   0 
   6 -11  11   38.69    7.34   0 
   6  -5  11   28.83    4.43   0 
   7 -11  11    7.58    7.12   0 
   7  -5  11   32.50    4.76   0 
   8  -6  11   50.22    5.55   0 
   8  -5  11  130.36    7.29   0 
   8  -3  10    8.15    3.96   0 
   9  -8  11   32.60    6.76   0 
   9  -7  11    0.54    5.93   0 
   9  -4  10  108.60    6.24   0 
  10  -5  10  102.09    7.26   0 
   2  -5   9  448.93    7.28   0 
   2  -3   8  602.96    7.45   0 
   2   0   5  501.51    5.28   0 
   3  -5  10  105.58    4.67   0 
   3  -3   9  652.29    8.66   0 
   4 -12  10    6.10    5.70   0 
   4  -9  11   13.99    4.72   0 
   4  -8  11   44.49    4.90   0 
   4  -2   9  203.94    5.40   0 
   4   1   6  382.46    5.73   0 
   5 -13  10   43.34    8.16   0 
   6  -4  11   21.19    4.73   0 
   6  -1   9   63.19    4.02   0 
   7  -4  11   31.87    4.53   0 
   8 -11  11   46.13    6.87   0 
   9  -9  11   24.48    6.03   0 
   9  -6  11   42.35    5.72   0 
   9  -3  10   14.30    5.05   0 
   0  -9   7   13.33    3.35   0 
   0  -8   7  137.10    4.10   0 
   0  -7   7    1.40    2.27   0 
   1  -3   7  850.95    7.78   0 
   1  -2   6 1130.20    8.09   0 
   3 -11  10   29.35    5.15   0 
   3   1   5  990.71    7.73   0 
   4  -3  10  475.68    8.28   0 
   5  -1   9  180.20    5.28   0 
   5   0   8   30.06    2.97   0 
   6 -12  11   -0.54    7.11   0 
   6  -8  12   50.69    5.88   0 
   6  -7  12   11.71    5.63   0 
   7 -12  11    6.78    6.14   0 
   7  -9  12   65.64    7.62   0 
   7  -7  12   49.61    5.82   0 
   7  -2  10   11.48    3.61   0 
   8  -2  10    4.63    3.69   0 
   9  -5  11    6.68    4.80   0 
  10  -7  11    9.81    6.37   0 
  10  -4  10   26.10    5.23   0 
  11  -6  10   44.08    6.14   0 
   0  -6   7 1114.68    8.88   0 
   0  -4   6   56.36    2.31   0 
   2  -9  10   15.07    4.50   0 
   2  -8  10    4.00    3.98   0 
   2  -7  10   18.19    4.00   0 
   4 -11  11   36.80    7.00   0 
   4  -5  11  117.44    5.40   0 
   5  -7  12  198.85    8.10   0 
   5  -2  10  112.42    4.82   0 
   6 -10  12    3.43    6.65   0 
   6  -6  12    7.26    4.42   0 
   7  -6  12   17.65    4.85   0 
   7  -3  11   44.96    4.59   0 
   8  -9  12    4.81    5.43   0 
   8  -8  12    3.08    5.28   0 
   8  -7  12   23.65    5.54   0 
   8  -6  12    5.84    4.93   0 
   9  -4  11   64.05    5.75   0 
  10  -6  11  120.85    7.18   0 
   1  -7   9   26.60    3.47   0 
   2  -6  10  185.22    5.45   0 
   2  -2   8   24.35    2.53   0 
   2  -1   7  526.53    6.35   0 
   3 -12  10   -0.01    6.25   0 
   3  -9  11   33.94    4.74   0 
   3  -7  11   -2.14    3.44   0 
   3   0   7 1061.65    9.16   0 
   4  -4  11   31.45    3.78   0 
   4   0   8  993.44    9.99   0 
   5  -6  12   20.29    4.47   0 
   5  -3  11  104.55    5.09   0 
   6 -13  11   11.65    8.15   0 
   6 -11  12   84.70    8.42   0 
   6  -5  12  157.26    6.78   0 
   7 -11  12   36.79    7.63   0 
   7  -5  12   50.16    5.29   0 
   8 -10  12   11.36    5.90   0 
   8  -5  12   78.92    6.18   0 
   8  -3  11  222.70    7.55   0 
   9  -7  12    7.76    5.29   0 
   9  -6  12   27.71    6.37   0 
  10  -5  11    4.82    5.00   0 
   1  -9   9   53.07    3.89   0 
   1  -6   9  308.55    6.16   0 
   2  -5  10  468.37    8.00   0 
   3  -3  10  513.65    8.30   0 
   4 -12  11   11.54    7.26   0 
   4  -9  12   20.48    6.10   0 
   4  -2  10  107.09    4.48   0 
   5 -13  11   86.29    8.88   0 
   5 -11  12   17.53    7.08   0 
   5  -5  12   39.56    4.59   0 
   6  -4  12   14.14    4.14   0 
   6  -1  10   97.34    4.72   0 
   6   0   9   40.44    3.55   0 
   7  -2  11  136.07    6.33   0 
   8  -4  12   15.20    5.52   0 
   9  -5  12   49.87    5.82   0 
   9  -3  11  149.16    6.81   0 
   0  -5   7   97.92    2.91   0 
   1 -10   9   12.55    4.33   0 
   3 -11  11    8.56    6.25   0 
   3   1   6   88.02    3.02   0 
   4  -3  11  139.98    5.66   0 
   4   1   7  432.16    6.27   0 
   5  -1  10  428.63    7.89   0 
   6 -12  12   39.53    7.99   0 
   6  -9  13   10.20    6.80   0 
   6  -7  13   14.30    5.03   0 
   7  -9  13   51.25    6.81   0 
   7  -8  13   11.27    5.72   0 
   7  -6  13   15.82    6.07   0 
   8  -9  13   -0.58    6.82   0 
   8  -8  13    8.75    5.56   0 
   8  -7  13   40.63    6.90   0 
   8  -2  11   31.71    4.45   0 
  10  -6  12   16.19    5.51   0 
   0  -8   8  100.24    4.21   0 
   1  -2   7  384.10    5.17   0 
   2  -4  10   68.54    4.07   0 
   3  -4  11  196.29    5.86   0 
   4 -11  12    7.53    6.75   0 
   5  -8  13   36.24    5.69   0 
   5  -2  11    2.09    3.12   0 
   5   1   8   19.87    2.69   0 
   6 -10  13    0.11    6.76   0 
   6  -3  12  138.29    6.09   0 
   7 -10  13   -0.32    6.03   0 
   7  -5  13   13.75    5.56   0 
   7  -3  12  117.51    6.01   0 
   8  -6  13   27.89    5.65   0 
   9  -8  13   41.89    7.30   0 
   9  -7  13   19.64    6.83   0 
  10  -5  12    1.57    5.05   0 
   0  -9   8  250.50    5.60   0 
   1  -3   8  231.00    4.51   0 
   1  -1   6  730.48    6.40   0 
   2  -7  11   73.21    4.52   0 
   3  -8  12   10.88    4.31   0 
   3  -2  10   48.38    3.37   0 
   3  -1   9  473.66    7.08   0 
   4  -1  10    2.38    3.10   0 
   5 -10  13   14.48    7.11   0 
   6 -11  13   28.49    7.82   0 
   6  -5  13   39.11    5.08   0 
   6   0  10  262.30    6.92   0 
   7 -11  13   10.85    6.44   0 
   7  -1  11  124.91    5.62   0 
   9  -6  13   10.75    5.25   0 
   9  -3  12   13.15    4.75   0 
   1  -8  10    8.31    3.83   0 
   1  -7  10  402.98    7.50   0 
   1  -4   9   76.95    3.27   0 
   2  -2   9  263.12    5.24   0 
   2  -1   8  325.67    5.32   0 
   4 -12  12   56.61    8.16   0 
   4  -9  13   13.01    6.14   0 
   4  -8  13   29.24    5.21   0 
   5 -11  13   19.02    7.50   0 
   6  -4  13  354.06    9.19   0 
   7  -4  13   32.67    4.95   0 
   7  -2  12   79.72    5.27   0 
   8  -4  13   50.75    5.70   0 
   8  -2  12   56.59    5.73   0 
   9  -5  13  130.36    7.32   0 
   1  -6  10   20.68    2.93   0 
   2  -3  10  216.98    5.32   0 
   3   2   5  165.97    3.45   0 
   4  -6  13  157.34    6.73   0 
   4  -3  12   18.51    4.14   0 
   4   1   8  280.51    5.48   0 
   5 -13  12    9.57    7.21   0 
   5  -4  13   43.96    4.72   0 
   5  -1  11   13.62    3.26   0 
   5   0  10  259.21    6.24   0 
   6  -9  14    3.14    6.79   0 
   6  -6  14   23.88    6.10   0 
   7  -7  14   41.64    6.14   0 
   7  -6  14   10.84    5.31   0 
   7  -3  13  137.54    7.05   0 
   8  -9  14   25.30    6.48   0 
   8  -7  14    5.05    5.43   0 
   8  -6  14   38.85    6.95   0 
   9  -4  13  244.71    8.69   0 
  10  -5  13   50.36    7.04   0 
   1 -10  10   17.11    4.73   0 
   2 -11  11   87.24    6.90   0 
   3 -11  12  114.52    6.96   0 
   5 -12  13   21.19    8.07   0 
   5  -9  14  111.89    8.27   0 
   5  -7  14   21.51    5.35   0 
   5   1   9  185.32    5.13   0 
   6 -10  14   50.34    6.85   0 
   6  -3  13   44.03    4.77   0 
   7 -10  14   31.68    6.66   0 
   7   0  11    1.81    4.16   0 
   8  -5  14   11.47    5.24   0 
   8  -3  13   17.77    4.67   0 
   9  -7  14    5.79    5.67   0 
   9  -6  14   12.42    6.61   0 
   1  -2   8 1036.25    8.83   0 
   2  -7  12  190.93    6.88   0 
   2  -4  11   83.95    4.15   0 
   3  -8  13   17.11    5.50   0 
   3  -7  13    3.81    4.91   0 
   3  -2  11  142.41    4.93   0 
   3  -1  10  286.24    6.01   0 
   3   0   9  211.94    5.10   0 
   4 -11  13    8.59    6.10   0 
   4  -1  11    2.86    2.82   0 
   5 -10  14   36.46    7.62   0 
   5  -6  14   14.03    4.84   0 
   5  -3  13   47.84    4.64   0 
   6 -11  14    8.12    7.63   0 
   6  -1  12   33.76    4.06   0 
   7  -4  14   34.45    5.18   0 
   7  -2  13  140.07    6.91   0 
   7  -1  12   26.71    4.21   0 
   8  -4  14   30.05    6.21   0 
   8  -1  12   59.78    5.10   0 
   9  -5  14   28.68    5.60   0 
   9  -3  13   69.98    6.06   0 
  10  -4  13  232.93    8.79   0 
   0  -9   9  182.83    5.63   0 
   0  -7   9  875.02    9.19   0 
   0  -3   7  157.83    3.32   0 
   1  -1   7  324.50    4.70   0 
   2  -2  10  400.00    6.73   0 
   2   1   6 1221.04    8.63   0 
   3 -10  13   21.42    6.36   0 
   4  -2  12   61.45    4.26   0 
   4   1   9  182.93    5.14   0 
   5  -5  14   82.05    5.93   0 
   5   0  11  157.71    5.74   0 
   6  -4  14   84.83    5.95   0 
   6  -2  13   15.76    4.03   0 
   7  -8  15   49.01    7.61   0 
   7  -7  15   73.71    7.76   0 
   9  -4  14  133.75    8.04   0 
   0  -4   8    0.60    1.61   0 
   1  -9  11  104.61    5.72   0 
   1  -8  11   22.40    3.67   0 
   1  -7  11  135.60    5.09   0 
   1  -6  11   98.20    4.84   0 
   2 -10  12  145.30    6.68   0 
   2  -3  11   24.87    3.04   0 
   2   0   8    4.89    1.80   0 
   3   1   8  227.34    4.71   0 
   4 -12  13   38.85    7.12   0 
   4 -10  14   10.87    6.95   0 
   4  -6  14  125.41    6.63   0 
   5 -11  14   -1.20    6.31   0 
   5  -2  13   57.98    4.68   0 
   6  -9  15    8.85    5.98   0 
   6  -7  15   54.24    6.57   0 
   6  -6  15   13.64    5.40   0 
   6  -3  14   20.56    5.23   0 
   7  -9  15   -0.33    5.87   0 
   7  -3  14   36.01    5.07   0 
   8  -7  15  121.30    7.86   0 
   8  -6  15   29.01    5.87   0 
   8  -3  14   45.46    5.57   0 
   9  -2  13   25.04    5.18   0 
   1 -10  11   35.61    5.18   0 
   1   0   6  115.19    2.77   0 
   3 -11  13   18.25    7.25   0 
   5 -12  14   31.51    8.11   0 
   5  -9  15  124.16    8.72   0 
   5  -8  15    4.01    5.64   0 
   5  -6  15   48.22    6.57   0 
   6 -10  15   10.01    6.18   0 
   6  -5  15   13.12    5.23   0 
   7  -5  15    5.02    5.17   0 
   7  -1  13   30.01    4.43   0 
   8  -5  15   19.56    5.56   0 
   8  -1  13   32.27    5.47   0 
   9  -3  14   76.50    6.32   0 
  10  -4  14   63.98    6.32   0 
   1  -5  11  277.93    6.16   0 
   1  -2   9  319.02    5.40   0 
   1  -1   8   87.35    3.10   0 
   2  -8  13   22.93    5.42   0 
   2  -4  12   26.84    3.46   0 
   3  -8  14    8.20    5.90   0 
   3  -7  14   10.36    5.49   0 
   3  -1  11   71.86    3.90   0 
   3   0  10  610.57    8.28   0 
   4  -4  14    5.45    3.92   0 
   4  -1  12   34.95    3.68   0 
   4   0  11   96.87    4.36   0 
   4   2   8   33.27    2.67   0 
   5  -3  14   16.60    4.23   0 
   6  -4  15   50.22    6.28   0 
   6  -2  14   88.60    6.14   0 
   6  -1  13   55.47    4.68   0 
   7  -4  15   96.98    6.70   0 
   7  -2  14   15.20    4.45   0 
   8  -4  15   98.63    6.83   0 
   9  -5  15   46.65    6.11   0 
  -1  -6   7  314.33    4.57   0 
   0  -7  10  386.53    6.87   0 
   2  -9  13  105.41    6.12   0 
   2  -2  11  366.32    6.83   0 
   2  -1  10 1167.40   10.88   0 
   2   1   7  550.00    6.25   0 
   3  -6  14   15.49    4.45   0 
   3  -3  13  556.18    9.66   0 
   3   1   9  448.11    6.83   0 
   3   2   7  204.30    4.33   0 
   4  -6  15   31.98    6.18   0 
   4   1  10    2.42    2.45   0 
   5  -1  13  484.67    9.46   0 
   5   1  11   15.22    3.72   0 
   7  -8  16    2.63    5.95   0 
   7  -7  16   29.73    6.26   0 
   7  -6  16   27.01    7.00   0 
   7  -3  15   27.85    6.03   0 
   8  -3  15   26.59    6.16   0 
   9  -4  15   16.12    5.50   0 
   9  -2  14    7.94    4.97   0 
   0  -6  10   66.92    3.81   0 
   0  -4   9   34.18    2.42   0 
   1  -7  12   17.40    3.66   0 
   2 -10  13    5.27    6.18   0 
   2  -3  12  297.00    6.73   0 
   2   0   9  176.41    4.33   0 
   3 -10  14   44.25    6.28   0 
   3  -5  14   94.98    5.65   0 
   4 -10  15   35.22    7.74   0 
   4  -3  14  295.19    8.04   0 
   5 -11  15   55.68    7.17   0 
   5  -4  15    6.18    4.44   0 
   5  -2  14   54.83    4.85   0 
   6  -9  16   17.00    6.37   0 
   6  -8  16   13.51    6.09   0 
   6  -7  16   13.56    5.95   0 
   6  -6  16   19.06    5.78   0 
   6  -3  15   53.28    5.42   0 
   7  -5  16  126.37    7.60   0 
   7  -1  14   55.14    5.86   0 
   8  -6  16   17.39    5.97   0 
   8  -5  16   61.80    7.46   0 
   8  -1  14   74.81    6.54   0 
   9  -3  15   62.93    6.96   0 
   2  -4  13   20.38    4.21   0 
   3 -11  14   26.72    7.62   0 
   3  -1  12  151.52    5.21   0 
   3   0  11  406.86    7.44   0 
   4   0  12  372.14    7.61   0 
   4   2   9  186.26    4.82   0 
   5  -9  16    2.79    7.49   0 
   5  -8  16  113.84    7.75   0 
   5  -6  16   24.53    5.87   0 
   5  -3  15    3.78    4.16   0 
   6  -5  16  100.38    7.09   0 
   6  -1  14  165.20    6.62   0 
   6   0  13   81.71    5.04   0 
   8  -4  16   71.90    7.25   0 
   8  -2  15   51.64    6.39   0 
  -1  -5   7  332.99    4.49   0 
   0  -5  10   45.09    2.96   0 
   1  -5  12   21.50    3.24   0 
   1  -3  11   69.15    3.60   0 
   1  -1   9   11.02    2.00   0 
   2   1   8  345.88    5.38   0 
   3  -6  15    5.94    5.42   0 
   3  -2  13   31.40    3.78   0 
   3   2   8    4.80    2.28   0 
   4 -11  15   45.75    8.27   0 
   4  -4  15   62.07    5.38   0 
   4   1  11    2.64    2.68   0 
   5 -10  16   12.02    7.74   0 
   5  -5  16   37.50    5.59   0 
   5  -1  14   81.24    5.67   0 
   6  -4  16   58.56    6.19   0 
   9  -4  16   50.88    6.28   0 
   9  -2  15    4.23    5.80   0 
   0  -2   8  212.88    4.11   0 
   1  -4  12   77.47    4.49   0 
   2  -9  14   61.20    6.74   0 
   2   0  10  629.11    8.03   0 
   3  -9  15   14.90    5.83   0 
   3  -5  15   23.73    5.56   0 
   3   1  10  291.10    5.89   0 
   4  -9  16   59.82    7.89   0 
   4  -8  16   66.42    6.90   0 
   5  -4  16    0.69    4.61   0 
   5  -2  15   30.00    4.59   0 
   6  -8  17   64.78    8.20   0 
   6  -7  17   12.07    7.03   0 
   6  -3  16   14.44    5.68   0 
   7  -7  17   41.03    6.81   0 
   7  -6  17   29.56    6.37   0 
   7  -3  16  262.58    9.06   0 
   7   0  14   -1.97    4.60   0 
   8  -3  16   24.53    5.46   0 
  -1  -6   8   80.32    3.05   0 
   0  -8  11   11.74    3.88   0 
   0  -7  11   17.47    3.13   0 
   0  -6  11   14.53    3.44   0 
   1  -7  13   65.88    4.74   0 
   1   0   8   87.28    2.88   0 
   2 -10  14   86.83    7.61   0 
   3 -10  15    7.89    6.06   0 
   3  -1  13  102.97    5.29   0 
   4  -5  16   27.61    5.35   0 
   4   2  10  101.58    4.11   0 
   6  -6  17   34.87    6.38   0 
   6  -5  17   23.10    6.70   0 
   6  -1  15  154.08    7.23   0 
   6   0  14   58.25    4.86   0 
   6   1  13   53.46    4.45   0 
   7  -5  17  219.10    9.06   0 
   7  -1  15   47.08    5.33   0 
   8  -1  15   64.66    5.91   0 
   9  -3  16    3.78    5.38   0 
  -1  -5   8  138.55    3.46   0 
  -1  -4   7  219.12    3.71   0 
   0  -1   7 5613.52   17.88   0 
   1  -5  13   -0.26    3.92   0 
   1  -3  12  160.66    5.39   0 
   1  -2  11  678.42    8.67   0 
   1   1   6  730.49    6.36   0 
   2   1   9   54.34    2.83   0 
   3  -4  15   12.86    4.20   0 
   3   2   9   37.18    2.72   0 
   4 -10  16   49.58    7.19   0 
   4  -4  16    7.76    4.55   0 
   4  -2  15  327.69    8.91   0 
   4   1  12   34.25    3.50   0 
   5  -9  17  157.74    9.59   0 
   5  -7  17   42.61    6.64   0 
   5  -6  17   21.87    5.84   0 
   5   0  14  130.32    6.24   0 
   6  -4  17  110.83    7.94   0 
   6  -2  16   48.04    5.38   0 
   7  -4  17   10.29    5.43   0 
   7  -2  16   85.81    6.37   0 
   8  -4  17   50.03    6.43   0 
   8  -2  16    0.65    4.79   0 
   2  -6  15   97.68    6.61   0 
   2  -1  12  441.68    7.71   0 
   2   0  11  494.73    7.62   0 
   2   2   7  201.67    3.95   0 
   3  -7  16    0.85    5.26   0 
   3  -3  15   45.56    4.65   0 
   3   1  11   75.58    3.82   0 
   5  -1  15   -0.23    3.82   0 
   7  -3  17  102.35    6.97   0 
   7   0  15   -1.13    4.97   0 
   8  -3  17    8.07    6.23   0 
   9  -2  16  131.95    7.27   0 
  -1  -6   9  323.04    5.34   0 
   0  -2   9  323.79    5.19   0 
   1  -4  13   39.08    3.73   0 
   1   0   9  460.73    6.31   0 
   1   1   7  318.32    4.76   0 
   2  -9  15   13.18    6.68   0 
   3  -9  16    2.31    5.95   0 
   4  -9  17   30.10    7.76   0 
   4  -8  17   14.78    6.16   0 
   4  -7  17    9.23    5.86   0 
   4  -3  16  265.20    8.43   0 
   4   2  11  116.64    4.56   0 
   5  -4  17    4.04    5.17   0 
   5  -2  16   35.90    4.97   0 
   6  -6  18    5.47    7.05   0 
   6  -3  17   25.64    5.52   0 
   6  -1  16   48.55    5.94   0 
   6   0  15  146.69    6.51   0 
   7  -5  18   36.05    7.30   0 
   7  -1  16  109.79    6.58   0 
   8  -1  16   48.61    5.77   0 
  -1  -4   8  333.61    4.82   0 
   0  -8  12   18.94    4.25   0 
   0  -6  12    0.67    2.91   0 
   0  -1   8   96.19    2.91   0 
   1  -8  14  232.76    7.96   0 
   2  -4  15   21.00    4.92   0 
   2   1  10 1167.93   10.73   0 
   2   2   8   21.97    2.41   0 
   3  -4  16   36.42    4.99   0 
   3  -2  15   59.48    5.34   0 
   3   0  13  166.80    5.59   0 
   3   1  12  159.32    5.45   0 
   3   2  10   56.23    3.26   0 
   4  -5  17   73.32    6.65   0 
   4  -1  15  183.91    6.74   0 
   5  -8  18   78.36    8.53   0 
   5  -7  18   -1.27    7.29   0 
   5  -3  17   48.88    5.74   0 
   5   0  15   62.61    5.62   0 
   6  -5  18    0.22    5.39   0 
   7  -4  18  148.39    8.86   0 
   7  -2  17  120.29    7.07   0 
   8  -2  17    7.18    5.16   0 
   0  -2  10   25.96    2.70   0 
   1  -9  14    3.59    5.53   0 
   1  -5  14    5.94    3.75   0 
   1   0  10 1327.25   11.16   0 
   2  -2  14    2.50    3.21   0 
   2   0  12    7.75    2.74   0 
   3   3   8  210.36    4.53   0 
   4 -10  17    7.75    6.60   0 
   4  -4  17    4.56    4.80   0 
   4   2  12   58.66    4.38   0 
   5  -5  18   19.64    6.02   0 
   5   1  14   80.48    4.96   0 
   6  -4  18  182.82    8.52   0 
   6  -2  17   41.06    5.67   0 
  -1  -7  10  416.60    6.69   0 
   0  -4  12  100.95    4.56   0 
   0   0   6 4243.60   14.43   0 
   1  -4  14  113.84    5.67   0 
   2  -7  16    0.19    4.85   0 
   3  -8  17   23.78    6.29   0 
   3  -7  17   37.18    6.35   0 
   3  -5  17    8.23    5.92   0 
   3  -3  16  109.47    6.13   0 
   3   2  11  145.28    5.01   0 
   4  -7  18   11.81    7.11   0 
   4  -3  17   23.29    4.99   0 
   5  -4  18  100.98    7.17   0 
   5  -2  17    4.13    4.57   0 
   6  -3  18   48.01    6.15   0 
   6   0  16  560.47   11.26   0 
   6   1  15  150.43    6.45   0 
   7  -3  18  134.81    7.64   0 
   7  -1  17   19.57    5.12   0 
   7   0  16   21.38    4.92   0 
   8  -1  17   21.93    6.20   0 
  -1  -6  10   18.13    2.96   0 
  -1  -4   9   74.29    3.03   0 
   0  -8  13   35.91    4.92   0 
   0  -1   9   13.87    1.94   0 
   1  -7  15   42.12    5.97   0 
   2  -9  16  122.55    8.37   0 
   2  -5  16   20.79    4.79   0 
   2   2   9  277.78    5.22   0 
   2   3   5  171.36    3.30   0 
   3  -4  17    8.15    5.63   0 
   3  -2  16   47.11    5.43   0 
   3  -1  15  103.83    5.43   0 
   3   1  13   96.95    5.00   0 
   3   3   9  662.89    8.16   0 
   4  -9  18   13.91    7.69   0 
   4  -8  18  255.94    9.99   0 
   4  -6  18   99.60    7.51   0 
   4  -5  18    5.95    5.63   0 
   4  -1  16   22.33    4.38   0 
   4   0  15   64.19    4.86   0 
   5   0  16  132.70    6.90   0 
   6  -5  19   10.55    7.14   0 
   6  -1  17   88.08    6.36   0 
   7  -2  18    6.33    6.02   0 
   8  -2  18    7.44    6.42   0 
  -1  -5  10   52.65    3.27   0 
   0  -5  13   -1.31    3.68   0 
   0  -3  12   28.32    3.42   0 
   0  -2  11   56.64    3.58   0 
   0   0   7    0.50    1.28   0 
   1  -8  15  103.26    6.25   0 
   1   0  11    1.83    2.26   0 
   1   1   9    8.78    1.93   0 
   2  -1  14  153.15    5.63   0 
   2   0  13    8.76    2.99   0 
   2   3   6 1111.72    8.31   0 
   4  -4  18   34.68    5.87   0 
   4   3  11  150.44    4.94   0 
   5  -7  19   78.94    7.58   0 
   5  -6  19  190.80    9.96   0 
   5  -1  17   64.96    5.66   0 
   5   1  15    0.77    3.67   0 
   5   2  14   51.50    5.03   0 
   6  -4  19   28.32    7.10   0 
   6  -2  18    7.86    4.97   0 
   0  -1  10  108.98    3.53   0 
   1  -9  15   70.91    7.04   0 
   1   2   6 1114.47    7.96   0 
   2  -3  16   34.24    5.35   0 
   2   1  12  441.87    7.62   0 
   2   2  10  392.14    6.48   0 
   3  -7  18    3.48    7.11   0 
   3  -3  17    5.98    4.48   0 
   3   2  12   61.44    3.79   0 
   4  -3  18   57.72    6.90   0 
   5  -5  19   33.45    6.60   0 
   5  -2  18  224.03    8.65   0 
   6   0  17  529.63   11.36   0 
   6   1  16   51.76    5.11   0 
   7  -3  19   36.52    6.24   0 
   7  -1  18   22.05    6.17   0 
   7   0  17   52.99    5.77   0 
   8  -1  18    9.35    6.15   0 
  -1  -7  11  136.19    4.78   0 
  -1  -6  11  100.89    4.30   0 
  -1  -4  10  481.27    6.66   0 
   0  -4  13   71.39    4.16   0 
   1  -2  14   32.70    3.74   0 
   1  -1  13  176.55    5.39   0 
   1   1  10  425.11    6.48   0 
   2  -8  17   47.72    7.51   0 
   2  -7  17   35.78    6.12   0 
   2  -6  17   17.33    5.51   0 
   2  -5  17    8.42    5.95   0 
   2   3   7  173.14    3.76   0 
   3  -8  18   79.18    7.58   0 
   3  -5  18   33.69    5.98   0 
   3  -1  16   20.59    4.19   0 
   3   0  15  542.83    9.99   0 
   4  -8  19   46.12    8.11   0 
   4  -1  17   67.49    5.54   0 
   4   0  16   18.50    4.22   0 
   4   1  15  165.54    6.30   0 
   4   3  12   19.93    3.21   0 
   5  -4  19    7.29    5.71   0 
   5   0  17   39.09    5.86   0 
   5   1  16  194.13    7.57   0 
   6  -1  18  166.81    7.70   0 
   0  -3  13    2.61    3.38   0 
   0  -2  12  690.68    8.95   0 
   0   0   9    0.54    2.03   0 
   1  -6  16    4.44    5.57   0 
   1   0  12  521.93    8.01   0 
   1   2   7  392.85    5.17   0 
   2  -9  17  142.50    9.06   0 
   2  -2  16  102.90    6.16   0 
   2   0  14  680.54   10.30   0 
   2   2  11  355.06    6.55   0 
   2   3   8  623.20    7.15   0 
   3  -9  18   67.49    7.51   0 
   3  -4  18   13.48    5.32   0 
   3  -2  17   31.28    4.88   0 
   3   2  13   34.27    4.02   0 
   3   3  11   75.95    4.23   0 
   4  -2  18   10.77    4.90   0 
   4   2  14   37.37    4.04   0 
   5  -3  19   31.25    5.90   0 
   5  -1  18   49.66    5.76   0 
   6  -2  19   35.58    5.94   0 
   7  -2  19   32.07    5.96   0 
   0  -1  11  347.23    6.17   0 
   1  -5  16   10.28    4.47   0 
   1   1  11 1278.40   11.65   0 
   3  -3  18   62.30    5.93   0 
   3   0  16   16.58    4.80   0 
   4  -4  19    6.64    5.70   0 
   4   0  17   63.29    5.95   0 
   5  -5  20    6.71    7.09   0 
   5  -2  19   19.78    6.40   0 
   6   0  18   -0.72    5.53   0 
   6   1  17   90.15    6.12   0 
   7   0  18   86.07    6.50   0 
  -1  -7  12   17.88    3.80   0 
  -1  -4  11  175.71    4.61   0 
   0  -4  14  236.50    6.55   0 
   0   0  10  545.68    7.17   0 
   1  -4  16   15.38    4.31   0 
   1  -1  14   24.66    3.46   0 
   1   0  13    1.79    2.69   0 
   2  -6  18   22.05    7.08   0 
   2  -3  17   26.70    4.84   0 
   2   2  12   78.57    4.29   0 
   2   3   9  152.68    4.10   0 
   3  -7  19   10.28    7.27   0 
   3  -6  19    2.65    5.94   0 
   3  -5  19   51.75    7.56   0 
   3  -1  17   49.45    5.04   0 
   3   1  15  101.03    5.25   0 
   4  -1  18   56.05    5.76   0 
   4   1  16   22.11    4.21   0 
   4   2  15  343.12    8.53   0 
   5  -4  20   83.55    7.31   0 
   5   1  17   68.42    6.27   0 
   6  -3  20    7.18    5.76   0 
   6  -1  19    0.55    4.95   0 
   7  -1  19   64.53    6.32   0 
  -1  -5  12   19.62    3.54   0 
   0  -7  15   10.91    5.31   0 
   0  -3  14    0.35    3.73   0 
   0  -2  13   84.21    4.16   0 
   0  -1  12    3.08    2.50   0 
   0   1   7 5516.61   18.09   0 
   1   1  12    9.55    3.10   0 
   1   2   9  313.10    5.36   0 
   2  -8  18   19.41    6.37   0 
   2  -5  18   54.53    6.31   0 
   2  -2  17    7.05    4.97   0 
   2   1  14  151.37    5.52   0 
   3  -8  19   22.17    6.51   0 
   3  -2  18   38.84    5.36   0 
   3   3  12   95.22    4.31   0 
   4  -6  20    4.43    6.43   0 
   4  -5  20   12.95    7.16   0 
   4  -2  19    4.99    6.06   0 
   5  -3  20    2.79    5.64   0 
   5  -1  19   51.28    6.80   0 
   5   0  18   12.70    4.96   0 
   5   2  16   33.46    4.56   0 
   6  -2  20    8.99    6.63   0 
   7   1  18   22.23    6.30   0 
  -1  -4  12   83.51    4.26   0 
  -1  -1   7  332.53    4.39   0 
   0  -8  15   12.23    5.69   0 
   0   0  11    1.58    2.64   0 
   0   1   8  101.79    3.03   0 
   1  -8  17   48.98    7.47   0 
   1  -6  17    8.74    5.03   0 
   1  -5  17   11.41    4.87   0 
   1   2  10  603.86    7.68   0 
   2   2  13  140.07    5.41   0 
   3  -3  19   26.87    6.72   0 
   3   1  16   23.43    4.84   0 
   4  -4  20   11.06    5.90   0 
   4   0  18   10.04    5.45   0 
   4   1  17   74.45    6.03   0 
   4   3  14  285.15    7.28   0 
   5   3  15    1.36    3.78   0 
   6   0  19   58.11    6.88   0 
   6   2  17   42.81    6.09   0 
   7   0  19    2.80    5.28   0 
   0  -1  13  464.63    8.14   0 
   0   1   9   12.21    2.24   0 
   1  -2  16   66.15    4.93   0 
   1   0  14   84.78    4.49   0 
   2  -3  18   94.23    6.48   0 
   2  -1  17   43.95    5.47   0 
   2   0  16    6.62    3.69   0 
   2   3  11   19.09    2.74   0 
   3   2  15   66.93    4.63   0 
   3   3  13  521.83    8.83   0 
   4  -3  20    4.82    5.66   0 
   4  -1  19   22.74    5.38   0 
   4   2  16   46.95    4.68   0 
   5  -2  20    5.49    5.34   0 
   5   1  18   51.97    6.23   0 
   6  -1  20  121.90    8.24   0 
  -1  -5  13    0.39    3.03   0 
  -1  -3  12  161.56    4.72   0 
  -1  -2  11  660.98    8.20   0 
  -1  -1   9   11.46    2.09   0 
   0  -7  16   12.73    5.82   0 
   0  -6  16   -0.58    5.47   0 
   0   0  12  375.30    6.96   0 
   1   1  13  174.92    5.37   0 
   1   2  11  666.32    8.54   0 
   2  -7  19   10.32    6.40   0 
   2  -6  19   51.92    6.71   0 
   2  -5  19   94.54    7.26   0 
   2  -2  18   34.18    5.86   0 
   3  -7  20   38.69    7.02   0 
   3  -6  20   99.74    7.75   0 
   3  -2  19   60.16    6.15   0 
   3   4  11  198.08    5.34   0 
   4  -2  20   -0.23    6.15   0 
   4   3  15   79.90    4.96   0 
   5  -1  20   17.82    6.40   0 
   5   0  19   72.57    6.27   0 
   5   2  17    3.56    4.16   0 
   7   1  19   55.04    6.89   0 
  -2  -5   8   56.32    2.57   0 
  -1  -4  13   41.70    3.58   0 
   0  -5  16  103.83    5.88   0 
   0  -4  16   42.94    5.42   0 
   0   1  10  109.87    3.61   0 
   1  -5  18   20.85    6.67   0 
   1  -1  16   25.23    4.07   0 
   1   3   6   20.30    1.65   0 
   1   3   7  839.20    7.57   0 
   2  -8  19   22.11    6.85   0 
   2  -4  19    1.91    5.41   0 
   2   3  12  304.77    6.50   0 
   2   4   8   37.27    2.68   0 
   3  -4  20   49.09    6.65   0 
   3   0  18   83.92    5.86   0 
   3   1  17   55.57    4.98   0 
   4   0  19   -3.06    5.69   0 
   4   2  17   67.35    5.88   0 
   5   3  16   12.82    4.18   0 
   6   1  19    2.60    4.92   0 
   6   2  18    9.31    5.02   0 
  -2  -6   9   29.63    2.79   0 
  -1  -6  14   13.58    4.46   0 
  -1  -5  14    8.34    4.19   0 
  -1  -3  13  145.31    5.33   0 
  -1  -1  10  398.21    5.99   0 
   0   0  13   -0.84    3.18   0 
   0   1  11  349.06    6.39   0 
   1  -4  18   12.43    5.23   0 
   1  -2  17   76.55    5.44   0 
   1   1  14   22.03    3.38   0 
   1   2  12  192.20    5.27   0 
   1   3   8  224.69    4.42   0 
   1   3   9  103.67    3.69   0 
   2  -1  18   23.16    4.78   0 
   2   0  17   24.27    4.36   0 
   2   1  16  160.96    6.27   0 
   2   4   9  293.33    5.49   0 
   3  -3  20    6.88    5.69   0 
   3   2  16   42.92    4.45   0 
   3   4  12   71.77    4.00   0 
   4  -3  21   35.72    7.53   0 
   4  -1  20   38.22    6.76   0 
   5  -2  21   10.12    5.80   0 
   5   2  18  203.35    8.28   0 
  -2  -5   9  439.53    5.62   0 
  -2  -4   8   33.47    2.13   0 
  -1   0   7  815.25    6.91   0 
   1  -3  18   49.43    5.71   0 
   1   0  16   17.28    4.43   0 
   1   2  13  551.16    8.88   0 
   2  -6  20   21.83    7.81   0 
   2  -2  19   40.89    6.40   0 
   2   3  13  249.42    6.32   0 
   2   4  10   69.12    3.43   0 
   3  -5  21    1.26    7.35   0 
   3  -2  20   17.78    5.58   0 
   3   3  15   35.23    4.04   0 
   4   3  16  234.88    7.35   0 
   5   0  20   11.63    5.19   0 
   5   3  17   55.08    5.24   0 
  -2  -6  10  187.16    4.38   0 
  -2  -5  10  460.83    6.27   0 
  -1  -2  13  539.87    8.53   0 
  -1   0   9  464.25    6.18   0 
   0   0  14   10.29    3.69   0 
   0   1  12   -0.57    2.37   0 
   0   2   6   42.66    1.96   0 
   0   2   7   20.94    1.80   0 
   0   2   8  206.26    4.12   0 
   1  -6  19   12.97    7.21   0 
   1  -5  19    7.81    6.66   0 
   1  -2  18   40.91    5.93   0 
   1  -1  17   12.55    4.14   0 
   2  -7  20    4.14    6.47   0 
   2  -4  20   33.44    6.30   0 
   2   0  18   47.71    5.92   0 
   2   1  17   42.66    5.37   0 
   2   4  11   76.28    4.16   0 
   3  -4  21  173.72    8.92   0 
   3   0  19   17.87    5.13   0 
   3   2  17   30.09    4.44   0 
   4  -2  21   87.38    7.17   0 
   4   0  20    0.02    5.99   0 
   4   1  19   25.47    5.21   0 
   4   2  18   12.07    4.63   0 
   4   4  15   54.26    5.30   0 
   5  -1  21    4.78    5.63   0 
   6   1  20  108.64    7.11   0 
  -2  -3   8  622.02    6.15   0 
  -1  -1  12   10.50    2.58   0 
  -1   0  10 1334.26   10.80   0 
   0  -3  17   10.54    5.30   0 
   0   2   9  315.09    5.31   0 
   0   2  10   24.80    2.75   0 
   1  -7  19   24.04    6.64   0 
   1   2  14   31.62    4.12   0 
   1   3  11   77.02    3.64   0 
   2  -3  20  104.89    7.39   0 
   2  -1  19    3.65    4.64   0 
   2   2  16   93.20    5.25   0 
   3  -3  21    4.40    5.80   0 
   3  -1  20   36.56    5.84   0 
   3   3  16  101.28    5.46   0 
   4  -1  21   19.88    6.70   0 
   4   3  17   16.80    4.29   0 
   5   1  20   20.25    5.27   0 
   5   2  19   17.65    4.99   0 
  -2  -5  11   49.17    3.43   0 
  -2  -3   9  150.70    3.67   0 
  -1  -4  15    5.99    3.78   0 
  -1  -2  14   32.34    4.08   0 
   0  -1  16   11.79    4.52   0 
   0   1  13  456.60    7.87   0 
   1  -3  19   20.86    5.52   0 
   1  -1  18  144.50    7.31   0 
   1   0  17    3.09    3.83   0 
   1   1  16   17.40    3.81   0 
   2  -2  20   -0.18    6.28   0 
   2   4  12   30.82    3.23   0 
   3  -2  21   48.54    6.49   0 
   3   1  19  172.60    8.17   0 
   5   0  21   62.52    6.59   0 
   5   3  18    3.06    4.60   0 
  -2  -3  10  216.38    4.68   0 
  -1  -3  15  156.06    5.85   0 
  -1   0  11    2.38    2.22   0 
   0  -7  18    7.03    6.96   0 
   0  -6  18   49.11    6.19   0 
   0  -5  18    7.32    5.15   0 
   0  -4  18   10.15    6.18   0 
   0   1  14   95.93    4.99   0 
   0   2  11   57.67    3.27   0 
   2  -6  21   79.92    7.73   0 
   2  -5  21   11.43    6.27   0 
   2  -4  21    3.00    7.30   0 
   2   0  19    9.72    4.69   0 
   2   1  18   20.60    4.49   0 
   2   2  17    4.41    4.67   0 
   2   3  15    9.24    3.44   0 
   2   4  13   17.70    3.70   0 
   3   0  20  115.19    7.10   0 
   3   2  18   38.73    4.96   0 
   3   3  17    4.19    4.60   0 
   3   4  15   10.67    3.59   0 
   4   0  21   33.06    6.67   0 
   4   1  20   39.81    5.68   0 
   4   2  19    7.92    4.72   0 
   4   3  18   53.78    6.12   0 
   4   4  16    7.21    3.92   0 
   6   2  20    7.39    5.40   0 
  -2  -6  12   95.30    4.41   0 
  -2  -4  12   29.12    3.42   0 
  -2  -3  11   22.75    2.99   0 
  -1  -6  16    2.97    5.21   0 
  -1  -5  16   13.05    4.32   0 
  -1  -2  15  190.90    6.56   0 
  -1   0  12  509.94    7.71   0 
   0  -3  18   39.80    6.13   0 
   0   2  12  684.45    9.04   0 
   1  -7  20   74.30    8.66   0 
   1  -5  20   86.05    7.36   0 
   1  -4  20   84.95    8.07   0 
   1   1  17    8.08    4.53   0 
   1   3  13  135.36    4.96   0 
   1   4   7  211.37    4.25   0 
   1   4   8  308.00    5.19   0 
   1   4   9   68.04    3.33   0 
   2  -3  21   77.41    7.15   0 
   2  -1  20   30.07    5.47   0 
   3  -1  21   29.85    5.94   0 
   5   1  21    5.98    5.31   0 
   5   2  20    4.95    5.00   0 
  -2  -2   7  204.62    3.39   0 
  -2  -2   8   22.74    1.78   0 
  -2  -2   9  278.77    4.65   0 
  -1   0  13   -1.95    3.19   0 
  -1   1   7  310.42    4.46   0 
  -1   1   8   86.25    2.84   0 
  -1   1   9    7.46    1.85   0 
  -1   1  10  415.18    6.37   0 
   0  -2  18   12.29    5.47   0 
   0  -1  17    9.01    4.00   0 
   0   0  16   12.29    3.67   0 
   1  -3  20   92.12    7.12   0 
   1  -1  19   62.24    5.92   0 
   1   2  16   70.87    5.30   0 
   1   4   6  562.80    5.99   0 
   1   4  10  450.75    6.95   0 
   2  -2  21   68.55    7.72   0 
   2   1  19    5.89    5.28   0 
   2   3  16   28.92    4.10   0 
   3  -2  22   63.50    8.11   0 
   3   2  19   53.13    5.63   0 
   3   4  16   34.38    4.29   0 
   4   2  20    0.91    5.60   0 
   4   4  17    4.13    4.26   0 
  -2  -4  13   19.69    3.76   0 
  -2  -2  11  363.95    6.26   0 
  -1  -5  17   10.71    5.51   0 
  -1   1   6  702.79    6.07   0 
  -1   1  11 1262.43   11.26   0 
   0  -6  19   11.71    7.04   0 
   0   3   7  152.55    3.46   0 
   0   3   8  110.46    3.29   0 
   0   3   9  902.34    8.85   0 
   0   3  10  123.54    4.18   0 
   1  -2  20    8.22    5.44   0 
   1   4  11  175.92    4.94   0 
   2   0  20    6.88    5.06   0 
   2   5  11   47.86    3.39   0 
   3   0  21   33.78    5.83   0 
   3   3  18   58.11    5.29   0 
   4   1  21   16.55    5.37   0 
   4   3  19   48.37    5.35   0 
  -1  -6  17   10.29    4.90   0 
  -1   0  14   95.70    4.55   0 
  -1   1  12   11.52    2.62   0 
   0  -3  19   -0.20    4.97   0 
   0  -1  18   80.89    5.79   0 
   0   0  17   -0.98    3.71   0 
   0   1  16   12.91    3.66   0 
   0   2  14   40.39    3.70   0 
   0   3   6  173.89    3.42   0 
   0   3  11   89.55    3.79   0 
   1  -6  21  148.61    9.56   0 
   1  -5  21   87.36    8.63   0 
   1  -4  21   92.86    8.71   0 
   1   1  18  144.39    6.62   0 
   1   2  17   71.71    5.63   0 
   1   4   5  160.30    3.13   0 
   1   4  12   73.38    3.88   0 
   2  -3  22    8.01    7.35   0 
   2  -1  21    8.63    5.60   0 
   2   3  17   23.50    4.23   0 
   2   4  15   22.79    3.72   0 
   2   5  12   96.53    4.35   0 
   3  -1  22   40.32    6.51   0 
   3   4  17    6.79    3.98   0 
   4   4  18   28.66    4.99   0 
   5   2  21   11.50    5.35   0 
   5   3  20    1.29    5.02   0 
  -2  -4  14   33.27    4.38   0 
  -2  -2  12   82.05    3.72   0 
  -2  -1  10 1221.00   10.22   0 
  -1  -3  17   37.97    4.92   0 
  -1   1  13  168.06    5.52   0 
   0  -2  19   33.69    5.39   0 
   0   3  12   30.84    3.12   0 
   1  -3  21   28.33    6.28   0 
   1  -1  20    3.54    5.25   0 
   1   4  13   41.60    3.58   0 
   2   1  20   22.00    5.28   0 
   2   2  19   39.23    5.11   0 
   2   4  16   -0.76    4.13   0 
   2   5  13   93.86    4.59   0 
   3   1  21   31.39    5.64   0 
   3   2  20   20.12    5.17   0 
   3   3  19   21.98    4.92   0 
   3   5  15   18.83    3.93   0 
   4   2  21   82.66    6.48   0 
   4   3  20    5.01    5.62   0 
  -2  -2  13  145.09    4.90   0 
  -2  -1  11   66.26    3.24   0 
  -1  -5  18   16.98    6.24   0 
  -1  -4  18   14.72    5.90   0 
  -1   2   9  322.34    5.50   0 
   0  -5  20   59.87    7.07   0 
   0   0  18   14.78    4.39   0 
   0   1  17    7.96    3.83   0 
   0   3  13    1.01    2.70   0 
   1  -2  21   21.07    6.03   0 
   1   0  20   29.12    6.29   0 
   1   1  19   61.67    5.62   0 
   1   2  18   44.03    5.51   0 
   1   3  16    2.62    3.49   0 
   2   0  21   63.42    6.39   0 
   2   3  18   87.44    5.71   0 
   3   0  22    8.30    5.67   0 
   3   4  18   10.08    5.04   0 
   3   5  16   37.83    5.03   0 
  -2  -2  14    1.03    3.71   0 
  -2  -1  12  436.17    7.10   0 
  -1  -3  18   43.31    6.23   0 
  -1   0  16   24.45    4.57   0 
  -1   1  14   24.74    3.37   0 
  -1   2   7  376.47    5.14   0 
  -1   2   8 1031.01    8.70   0 
  -1   2  10  611.39    7.65   0 
  -1   2  11  638.38    8.29   0 
   0  -3  20   28.78    6.11   0 
   0   2  16    1.89    3.40   0 
   1   3  17   34.80    5.04   0
[truncated: 1,828,420 more chars]
